# Supplementary material for: Characterizing the diversity and commensal origins of penA mosaicism in the genus Neisseria
Source: Microb Genom. 2024 Feb 21;10(2):001209. doi: 10.1099/mgen.0.001209 (PMC10926701; doi:10.1099/mgen.0.001209)
Supplement: Supplementary material 1 [file mgen-10-1209-s001.xlsx]

## Sheet: Supp Table 1
id	isolate	ENA_run_accession	country	continent	year	species	ST (MLST)	clonal_complex (MLST)	NEIS1753	penA mosaic (if defined)	NG STAR penA allele	alleles selected for RDP analyses	PUBMED ID
343	500		Italy	Europe	1984	Neisseria meningitidis	11	ST-11 complex	1		N/A	NO	8501321;9501229;12855736;15385499;15537808;17825091;19643763;25523208;26226598;28579305;34704920
349	38VI		USA	North America	1964	Neisseria meningitidis	11	ST-11 complex	1		N/A	NO	8501321;9501229;12855736;15339342;15385499;15537808;17825091;19643763;25523208;26226598;28579305;34704920
468	BRAZ10		Brazil	South America	1976	Neisseria meningitidis	11	ST-11 complex	1		N/A	NO	8501321;9501229;12855736;15339342;15385499;15537808;17825091;19643763;25523208;26226598;28579305;34704920
698	FAM18		USA	North America	1983	Neisseria meningitidis	11	ST-11 complex	1		N/A	NO	10565901;16151203;17305430;21092259;21368196;21622743;22422752;22785191;24097834;25523208;26226598;28081260;28579305;31551478;31756567;34704920
2216	0190/93	ERR133749	Czech Republic	Europe	1993	Neisseria meningitidis	998	ST-269 complex	1		N/A	NO	15537808;34662348;34704920;36913385
5171	0085/00	ERR310530	Czech Republic	Europe	2000	Neisseria meningitidis	3537	ST-11 complex	1		N/A	NO	28579305;36913385
10436	0290/94	ERR310543	Czech Republic	Europe	1994	Neisseria meningitidis	247	ST-11 complex	1		N/A	NO	15528708
20042	M10 240644	ERR171012	UK	Europe	2010	Neisseria meningitidis	3651	ST-22 complex	1		N/A	NO	26515523;27521232;29553330;29847547;30687793;32375989;33770146;34003852;34704920
20132	M10 240781	ERR171100	UK	Europe	2010	Neisseria meningitidis	3651	ST-22 complex	1		N/A	NO	26515523;27521232;29553330;29847547;30687793;32375989;33770146;34003852;34704920
20223	M11 240064	ERR176049	UK	Europe	2011	Neisseria meningitidis	7786		1		N/A	NO	26515523;27521232;29553330;29847547;30687793;32375989;33770146;34003852;36322504
20234	M11 240076	ERR170794	UK	Europe	2011	Neisseria meningitidis	11	ST-11 complex	1		N/A	NO	26226598;26515523;27521232;28579305;29553330;29847547;30687793;32375989;33770146;34003852
20261	M11 240123	ERR170822	UK	Europe	2011	Neisseria meningitidis	3537	ST-11 complex	1		N/A	NO	26226598;26515523;27521232;28579305;29553330;29847547;30687793;32375989;33770146;34003852;35862973
21193	M11 240780	ERR294397	UK	Europe	2011	Neisseria meningitidis	3651	ST-22 complex	1		N/A	NO	26515523;27521232;29553330;29847547;30687793;32375989;33770146;34003852;34704920
21271	M11 241064	ERR314180	UK	Europe	2011	Neisseria meningitidis	3651	ST-22 complex	1		N/A	NO	26515523;27521232;29553330;29847547;30687793;32375989;33770146;34003852;34704920
21458	M12 240255	ERR278645	UK	Europe	2012	Neisseria meningitidis	11	ST-11 complex	1		N/A	NO	26226598;26515523;27521232;28579305;29553330;29847547;30687793;32375989;33770146;34003852
21571	M23162		USA	North America	Unknown	Neisseria meningitidis	10215	ST-11 complex	1		N/A	NO	34003852
21581	SA_serogroup W_NM9	ERR315207	South Africa	Africa	2007	Neisseria meningitidis	11	ST-11 complex	1		N/A	NO	26226598;35862973
26236	1259000265	ERR406021	Sweden	Europe	2012	Neisseria meningitidis	3015		1		N/A	NO	25926489
26303	T287	ERR406619	UK	Europe	2011	Neisseria meningitidis	114	ST-22 complex	1		N/A	NO	34704920
26408	BB287	ERR406723	UK	Europe	2012	Neisseria meningitidis	114	ST-22 complex	1		N/A	NO	34704920
26859	IE11Nm29	ERR351702	Ireland	Europe	2011	Neisseria meningitidis	11	ST-11 complex	1		N/A	NO	26226598;27521232;28579305;31141820;34003852
26976	90104v5	ERR351640	UK	Europe	Unknown	Neisseria meningitidis	3651	ST-22 complex	1		N/A	NO
27515	21258	ERR351569	UK	Europe	2009	Neisseria meningitidis	114	ST-22 complex	1		N/A	NO	26747709
27550	22667	ERR351604	UK	Europe	2009	Neisseria meningitidis	114	ST-22 complex	1		N/A	NO	26747709
27558	22964	ERR351612	UK	Europe	2009	Neisseria meningitidis	3651	ST-22 complex	1		N/A	NO	26747709
27559	23009	ERR351613	UK	Europe	2009	Neisseria meningitidis	3651	ST-22 complex	1		N/A	NO	26747709
27562	23312	ERR351616	UK	Europe	2009	Neisseria meningitidis	3651	ST-22 complex	1		N/A	NO	26747709
27571	21513	ERR351625	UK	Europe	2009	Neisseria meningitidis	3651	ST-22 complex	1		N/A	NO	26747709
28080	M12 240639	ERR472999	UK	Europe	2012	Neisseria meningitidis	11	ST-11 complex	1		N/A	NO	26226598;27521232;28579305;29553330;29847547;30687793;32375989;33770146;34003852
28084	M12 240716	ERR473050	UK	Europe	2012	Neisseria meningitidis	11	ST-11 complex	1		N/A	NO	26226598;27521232;28579305;29553330;29847547;30687793;32375989;33770146;34003852
28089	M13 240008	ERR466858	UK	Europe	2013	Neisseria meningitidis	11	ST-11 complex	1		N/A	NO	26226598;27521232;28579305;29553330;29847547;30687793;32375989;33770146;34003852
28092	M13 240068	ERR466902	UK	Europe	2013	Neisseria meningitidis	11	ST-11 complex	1		N/A	NO	26226598;27521232;28579305;29553330;29847547;30687793;32375989;33770146;34003852
28102	M13 240401	ERR466974	UK	Europe	2013	Neisseria meningitidis	11	ST-11 complex	1		N/A	NO	26226598;27521232;28579305;29553330;29847547;30687793;32375989;33770146;34003852
28106	M13 240460	ERR467010	UK	Europe	2013	Neisseria meningitidis	11	ST-11 complex	1		N/A	NO	26226598;27521232;28579305;29553330;29847547;30687793;32375989;33770146;34003852
28187	M12 240802	ERR473107	UK	Europe	2012	Neisseria meningitidis	114	ST-22 complex	1		N/A	NO	27521232;29553330;29847547;30687793;32375989;33770146;34003852
28199	M13 240020	ERR466867	UK	Europe	2013	Neisseria meningitidis	114	ST-22 complex	1		N/A	NO	27521232;29553330;29847547;30687793;32375989;33770146;34003852
28203	M13 240055	ERR466894	UK	Europe	2013	Neisseria meningitidis	114	ST-22 complex	1		N/A	NO	27521232;29553330;29847547;30687793;32375989;33770146;34003852
28225	M13 240226	ERR473239	UK	Europe	2013	Neisseria meningitidis	3015		1		N/A	NO	27521232;29553330;29847547;30687793;32375989;33770146;34003852
29121	IBD-750	ERR981780	Poland	Europe	2012	Neisseria meningitidis	11	ST-11 complex	1		N/A	NO	29790460
29305	37724	ERR519809	South Africa	Africa	2012	Neisseria meningitidis	11144	ST-11 complex	1		N/A	NO
29319	35477	ERR519803	South Africa	Africa	2012	Neisseria meningitidis	11149	ST-11 complex	1		N/A	NO
29324	11361	ERR519811	South Africa	Africa	2003	Neisseria meningitidis	11	ST-11 complex	1		N/A	NO	26226598;35862973
29325	11665	ERR519813	South Africa	Africa	2003	Neisseria meningitidis	11	ST-11 complex	1		N/A	NO	26226598;35862973
29328	30301	ERR519819	South Africa	Africa	2010	Neisseria meningitidis	11	ST-11 complex	1		N/A	NO	26226598;35862973
29331	4846	ERR519825	South Africa	Africa	2005	Neisseria meningitidis	11	ST-11 complex	1		N/A	NO	26226598;35862973
29334	11009	ERR519831	South Africa	Africa	2003	Neisseria meningitidis	11	ST-11 complex	1		N/A	NO	26226598;35862973
29340	17548	ERR519842	South Africa	Africa	2008	Neisseria meningitidis	11	ST-11 complex	1		N/A	NO	26226598;35862973
29341	10012	ERR519843	South Africa	Africa	2003	Neisseria meningitidis	11	ST-11 complex	1		N/A	NO	26226598;35862973
29349	28444	ERR519851	South Africa	Africa	2010	Neisseria meningitidis	11	ST-11 complex	1		N/A	NO	26226598;35862973
29362	10114	ERR519709	South Africa	Africa	2006	Neisseria meningitidis	11	ST-11 complex	1		N/A	NO	26226598
29363	34709	ERR519711	South Africa	Africa	2011	Neisseria meningitidis	11151	ST-11 complex	1		N/A	NO
29364	33509	ERR519713	South Africa	Africa	2011	Neisseria meningitidis	11	ST-11 complex	1		N/A	NO	26226598
29366	10992	ERR519715	South Africa	Africa	2003	Neisseria meningitidis	11	ST-11 complex	1		N/A	NO	26226598;35862973
29372	38108	ERR519730	South Africa	Africa	2012	Neisseria meningitidis	11	ST-11 complex	1		N/A	NO	26226598
29376	24581	ERR519739	South Africa	Africa	2009	Neisseria meningitidis	11	ST-11 complex	1		N/A	NO	26226598
29380	9262	ERR519746	South Africa	Africa	2003	Neisseria meningitidis	11149	ST-11 complex	1		N/A	NO
29385	21296	ERR519755	South Africa	Africa	2009	Neisseria meningitidis	11	ST-11 complex	1		N/A	NO	26226598
29394	14673	ERR519772	South Africa	Africa	2004	Neisseria meningitidis	11	ST-11 complex	1		N/A	NO	26226598
29399	24344	ERR519780	South Africa	Africa	2009	Neisseria meningitidis	11	ST-11 complex	1		N/A	NO	26226598
29404	16059	ERR519792	South Africa	Africa	2004	Neisseria meningitidis	11154	ST-11 complex	1		N/A	NO
29407	33822	ERR519798	South Africa	Africa	2011	Neisseria meningitidis	11	ST-11 complex	1		N/A	NO	26226598
29409	12782	ERR519802	South Africa	Africa	2007	Neisseria meningitidis	11	ST-11 complex	1		N/A	NO	26226598
29420	31810	ERR519822	South Africa	Africa	2011	Neisseria meningitidis	11	ST-11 complex	1		N/A	NO	26226598
29423	41043	ERR519828	South Africa	Africa	2013	Neisseria meningitidis	11	ST-11 complex	1		N/A	NO	26226598
29426	7720	ERR519834	South Africa	Africa	2006	Neisseria meningitidis	11	ST-11 complex	1		N/A	NO	26226598
29441	19733	ERR519786	South Africa	Africa	2008	Neisseria meningitidis	11	ST-11 complex	1		N/A	NO	26226598
29499			USA	North America	Unknown	Neisseria meningitidis			1		N/A	NO
29611	M06 240019	ERR557875	UK	Europe	2006	Neisseria meningitidis	11	ST-11 complex	1		N/A	NO	26226598;28579305;33770146;35862973
29612	M06 240067	ERR557876	UK	Europe	2006	Neisseria meningitidis	11	ST-11 complex	1		N/A	NO	26226598;28579305;33770146
29626	M07 240686	ERR557887	UK	Europe	2007	Neisseria meningitidis	7779	ST-11 complex	1		N/A	NO	26226598;28579305;33770146;35862973
29638	M08 240026	ERR557896	UK	Europe	2008	Neisseria meningitidis	11	ST-11 complex	1		N/A	NO	26226598;28579305;33770146;35862973
29646	M98 253000	ERR557904	UK	Europe	1998	Neisseria meningitidis	11	ST-11 complex	1		N/A	NO	26226598;28579305
29650	M98 252490	ERR557908	UK	Europe	1975	Neisseria meningitidis	473	ST-11 complex	1		N/A	NO	26226598
29652	M98 252491	ERR557910	UK	Europe	1975	Neisseria meningitidis	473	ST-11 complex	1		N/A	NO	26226598;35862973
29665	M00 241315	ERR557921	UK	Europe	2000	Neisseria meningitidis	11	ST-11 complex	1		N/A	NO	26226598;28579305
29691	M02 240704	ERR558079	UK	Europe	2002	Neisseria meningitidis	13393	ST-22 complex	1		N/A	NO	36322504
29693	M02 241029	ERR558081	UK	Europe	2002	Neisseria meningitidis	11	ST-11 complex	1		N/A	NO	26226598;28579305
29710	M07 240922	ERR558096	UK	Europe	2007	Neisseria meningitidis	247	ST-11 complex	1		N/A	NO	26226598;33770146;35862973
29840	M00 241761	ERR558047	UK	Europe	2000	Neisseria meningitidis	11	ST-11 complex	1		N/A	NO	26226598;28579305;33770146;35862973
29842	M00 242404	ERR1134974	Ireland	Europe	2000	Neisseria meningitidis	11	ST-11 complex	1		N/A	NO	28579305
29849	M01 240493	ERR558052	Ireland	Europe	2001	Neisseria meningitidis	11	ST-11 complex	1		N/A	NO	26226598;28579305;35862973
29858	M01 242751	ERR558056	Ireland	Europe	2001	Neisseria meningitidis	11	ST-11 complex	1		N/A	NO	26226598;28579305;35862973
29863	M02 240385	ERR557925	Ireland	Europe	2002	Neisseria meningitidis	11	ST-11 complex	1		N/A	NO	26226598;28579305
29865	M02 240206	ERR557926	UK	Europe	2002	Neisseria meningitidis	11	ST-11 complex	1		N/A	NO	26226598;28579305;33770146;35862973
29877	M03 241704	ERR557930	Ireland	Europe	2003	Neisseria meningitidis	11	ST-11 complex	1		N/A	NO	26226598;28579305
29891	M10 240229	ERR557935	UK	Europe	2010	Neisseria meningitidis	11	ST-11 complex	1		N/A	NO	26226598;28579305;33770146;35862973
29895	M13 240496	ERR557936	UK	Europe	2013	Neisseria meningitidis	11	ST-11 complex	1		N/A	NO	26226598;27521232;28579305;29553330;29847547;30687793;32375989;33770146;34003852
29898	M13 240514	ERR557938	UK	Europe	2013	Neisseria meningitidis	11	ST-11 complex	1		N/A	NO	26226598;27521232;28579305;29553330;29847547;30687793;32375989;33770146;34003852
29901	M98 250863	ERR557940	UK	Europe	1998	Neisseria meningitidis	11	ST-11 complex	1		N/A	NO	26226598;28579305;33770146
29978	M03 241465	ERR557713	UK	Europe	2003	Neisseria meningitidis	11	ST-11 complex	1		N/A	NO	26226598;28579305;33770146
30109	PM2CSF	ERR557776	UK	Europe	1999	Neisseria meningitidis	2823		1		N/A	NO	33770146
30110	PM2B	ERR557778	UK	Europe	1999	Neisseria meningitidis	2823		1		N/A	NO	33770146
30111	PM2NS	ERR557780	UK	Europe	1999	Neisseria meningitidis	2823		1		N/A	NO	33770146
30178	M98 250031	ERR557621	UK	Europe	1998	Neisseria meningitidis	1237	ST-11 complex	1		N/A	NO	26226598;33770146;35862973
30192	M96 255871	ERR557639	UK	Europe	1996	Neisseria meningitidis	11	ST-11 complex	1		N/A	NO	26226598;28579305;33770146
30193	M96 255976	ERR557641	UK	Europe	1996	Neisseria meningitidis	11	ST-11 complex	1		N/A	NO	26226598;28579305;33770146
30214	M14 240100	ERR557656	UK	Europe	2014	Neisseria meningitidis	11	ST-11 complex	1		N/A	NO	26226598;27521232;28579305;29553330;29847547;30687793;32375989;33770146;34003852
30215	M14 240107	ERR557657	UK	Europe	2014	Neisseria meningitidis	11	ST-11 complex	1		N/A	NO	26226598;27521232;28579305;29553330;29847547;30687793;32375989;33770146;34003852
30234	M96 252316	ERR557669	UK	Europe	1996	Neisseria meningitidis	11	ST-11 complex	1		N/A	NO	26226598;33770146;35862973
30237	M96 255688	ERR557672	UK	Europe	1996	Neisseria meningitidis	11	ST-11 complex	1		N/A	NO	26226598;33770146;35862973
30244	F85 0000704	ERR557571	UK	Europe	1985	Neisseria meningitidis	11	ST-11 complex	1		N/A	NO	26226598;28579305;33770146;35862973
30250	G86 000031	ERR557582	UK	Europe	1986	Neisseria meningitidis	114	ST-22 complex	1		N/A	NO	33770146
30251	H87 000098	ERR557584	UK	Europe	1987	Neisseria meningitidis	11	ST-11 complex	1		N/A	NO	26226598;33770146
30253	K89 000575	ERR557588	UK	Europe	1989	Neisseria meningitidis	11	ST-11 complex	1		N/A	NO	26226598;33770146
30255	L90 002191	ERR557591	UK	Europe	1990	Neisseria meningitidis	11	ST-11 complex	1		N/A	NO	26226598;33770146
30256	L91 000268	ERR557593	UK	Europe	1991	Neisseria meningitidis	6622	ST-22 complex	1		N/A	NO	33770146
30259	M02 242030	ERR557598	UK	Europe	1970	Neisseria meningitidis	11	ST-11 complex	1		N/A	NO	26226598;28579305
30260	M02 242007	ERR557600	UK	Europe	1970	Neisseria meningitidis	11	ST-11 complex	1		N/A	NO	26226598;28579305;35862973
30261	M02 242014	ERR557602	UK	Europe	1970	Neisseria meningitidis	11	ST-11 complex	1		N/A	NO	26226598;28579305;35862973
30262	M02 242025	ERR1134957	UK	Europe	1970	Neisseria meningitidis	11	ST-11 complex	1		N/A	NO	28579305
30263	M02 242035	ERR557605	UK	Europe	1970	Neisseria meningitidis	2735	ST-11 complex	1		N/A	NO	26226598;28579305
30264	M02 242062	ERR557607	UK	Europe	1970	Neisseria meningitidis	11	ST-11 complex	1		N/A	NO	26226598;28579305
30276	M01 240364	ERR557626	UK	Europe	2001	Neisseria meningitidis	11	ST-11 complex	1		N/A	NO	26226598;28579305;33770146
30287	M14 240184	ERR557640	Canada	North America	Unknown	Neisseria meningitidis	11	ST-11 complex	1		N/A	NO	26226598;28579305
30694	IE14Nm09	ERR654733	Ireland	Europe	2014	Neisseria meningitidis	11	ST-11 complex	1		N/A	NO	27521232;28579305;31141820;34003852
30727	12038-13	ERR654786	Ireland	Europe	2013	Neisseria meningitidis	11	ST-11 complex	1		N/A	NO	27521232;28579305;31141820;34003852
30930	IBD-1057	ERR982254	Germany	Europe	2012	Neisseria meningitidis	11	ST-11 complex	1		N/A	NO	29790460
31318	NM3682		UK	Europe	Unknown	Neisseria meningitidis	11	ST-11 complex	1		N/A	NO	28081260;28579305;31551478;36555284
31332	NM3683		Canada	North America	1970	Neisseria meningitidis	11	ST-11 complex	1		N/A	NO	28081260;36555284
34544	M14 240183	ERR1134975	Canada	North America	Unknown	Neisseria meningitidis	11	ST-11 complex	1		N/A	NO	28579305
34624	NM1482		USA	North America	2003	Neisseria meningitidis	1287	ST-11 complex	1		N/A	NO	28579305
34648	NM32		USA	North America	1993	Neisseria meningitidis	11	ST-11 complex	1		N/A	NO	28579305
34933	IBD-476	ERR982477	Austria	Europe	2012	Neisseria meningitidis	11	ST-11 complex	1		N/A	NO	29790460
34959	IBD-1051	ERR982501	Germany	Europe	2012	Neisseria meningitidis	11	ST-11 complex	1		N/A	NO	29790460
34960	IBD-1071	ERR982502	Germany	Europe	2012	Neisseria meningitidis	11	ST-11 complex	1		N/A	NO	29790460
34974	IBD-561	ERR982516	Greece	Europe	2011	Neisseria meningitidis	11	ST-11 complex	1		N/A	NO	29790460
35077	IBD-1168	ERR982534	Denmark	Europe	2011	Neisseria meningitidis	9075	ST-11 complex	1		N/A	NO	29790460
35078	IBD-1169	ERR982535	Denmark	Europe	2011	Neisseria meningitidis	11728	ST-11 complex	1		N/A	NO	29790460
35084	IBD-1175	ERR982442	Denmark	Europe	2012	Neisseria meningitidis	11729	ST-11 complex	1		N/A	NO	29790460
35085	IBD-1176	ERR982444	Denmark	Europe	2012	Neisseria meningitidis	11	ST-11 complex	1		N/A	NO	29790460
35086	IBD-1177	ERR982446	Denmark	Europe	2012	Neisseria meningitidis	11	ST-11 complex	1		N/A	NO	29790460
35087	IBD-1178	ERR982448	Denmark	Europe	2012	Neisseria meningitidis			1		N/A	NO	29790460
35088	IBD-1179	ERR982450	Denmark	Europe	2012	Neisseria meningitidis	11	ST-11 complex	1		N/A	NO	29790460
35090	IBD-1181	ERR982454	Denmark	Europe	2012	Neisseria meningitidis	11	ST-11 complex	1		N/A	NO	29790460
35091	IBD-1182	ERR982456	Denmark	Europe	2012	Neisseria meningitidis	11	ST-11 complex	1		N/A	NO	29790460
35092	IBD-1183	ERR982458	Denmark	Europe	2012	Neisseria meningitidis	11	ST-11 complex	1		N/A	NO	29790460
35295	10.3134.R	ERR847148	UK	Europe	2010	Neisseria meningitidis	114	ST-22 complex	1		N/A	NO	27521232;29553330;29847547;30687793;32375989;33770146;34003852
35517	M13 240720	ERR903526	UK	Europe	2013	Neisseria meningitidis	114	ST-22 complex	1		N/A	NO	27521232;29553330;29847547;30687793;32375989;33770146;34003852
35628	M14 240168	ERR903700	UK	Europe	2014	Neisseria meningitidis	11	ST-11 complex	1		N/A	NO	27521232;28579305;29553330;29847547;30687793;32375989;33770146;34003852
35672	M14 240255	ERR903706	UK	Europe	2014	Neisseria meningitidis	11	ST-11 complex	1		N/A	NO	27521232;28579305;29553330;29847547;30687793;32375989;33770146;34003852
35688	M14 240280	ERR903581	UK	Europe	2014	Neisseria meningitidis	11	ST-11 complex	1		N/A	NO	27521232;28579305;29553330;29847547;30687793;32375989;33770146;34003852
35697	M14 240293	ERR903589	UK	Europe	2014	Neisseria meningitidis	114	ST-22 complex	1		N/A	NO	27521232;29553330;29847547;30687793;32375989;33770146;34003852
35762	M14 240405	ERR903612	UK	Europe	2014	Neisseria meningitidis	11	ST-11 complex	1		N/A	NO	28579305;29553330;29847547;30687793;32375989;33770146;34003852
35775	M14 240436	ERR903625	UK	Europe	2014	Neisseria meningitidis	11	ST-11 complex	1		N/A	NO	28579305;29553330;29847547;30687793;32375989;33770146;34003852
35960	F1576		Ghana	Africa	1984	Neisseria meningitidis	11	ST-11 complex	1		N/A	NO	8501321;9501229;12855736;15339342;15385499;15537808;17825091;19643763;25523208;28579305
35963	NG P20		Norway	Europe	1969	Neisseria meningitidis	11	ST-11 complex	1		N/A	NO	9501229;12855736;15339342;15385499;15537808;17825091;19643763;25523208;28579305
36156	IE14Nm34	ERR976844	Ireland	Europe	2014	Neisseria meningitidis	11	ST-11 complex	1		N/A	NO	28579305;31141820;34003852
36157	12035_2014	ERR976845	Ireland	Europe	2014	Neisseria meningitidis	11	ST-11 complex	1		N/A	NO	28579305
36314	1459000516		Sweden	Europe	2014	Neisseria meningitidis	11358	ST-11 complex	1		N/A	NO	28579305;32414653
36464	2411		Italy	Europe	2012	Neisseria meningitidis	11	ST-11 complex	1		N/A	NO	28579305
36673	0050/15	ERR3170373	Czech Republic	Europe	2015	Neisseria meningitidis	5752	ST-11 complex	1		N/A	NO	30126283;31295279;36913385
36674	0051/15	ERR3170374	Czech Republic	Europe	2015	Neisseria meningitidis	11363	ST-269 complex	1		N/A	NO	30126283;31295279;36913385
36817	IE15Nm08	ERR957610	Ireland	Europe	2015	Neisseria meningitidis	11	ST-11 complex	1		N/A	NO	28579305;31141820;34003852
36827	IE15Nm21	ERR957619	Ireland	Europe	2015	Neisseria meningitidis	11	ST-11 complex	1		N/A	NO	28579305;31141820;34003852
36828	IE15Nm12	ERR957620	Ireland	Europe	2015	Neisseria meningitidis	11	ST-11 complex	1		N/A	NO	28579305;31141820;34003852
36846	2692		Italy	Europe	2015	Neisseria meningitidis	11	ST-11 complex	1		N/A	NO	28579305
37668	M14 240229	ERR985542	UK	Europe	2014	Neisseria meningitidis	11	ST-11 complex	1		N/A	NO	28579305;29553330;30687793;32375989;33770146;34003852
37709	M14 240546	ERR985715	UK	Europe	2014	Neisseria meningitidis	11	ST-11 complex	1		N/A	NO	28579305;29553330;30687793;32375989;33770146;34003852
37728	M14 240568	ERR985725	UK	Europe	2014	Neisseria meningitidis	11	ST-11 complex	1		N/A	NO	28579305;29553330;30687793;32375989;33770146;34003852
37815	M15 240035	ERR985811	UK	Europe	2015	Neisseria meningitidis	11	ST-11 complex	1		N/A	NO	28579305;29553330;30687793;32375989;33770146;34003852
37967	M15 240227	ERR985892	UK	Europe	2015	Neisseria meningitidis	11	ST-11 complex	1		N/A	NO	28579305;29553330;30687793;32375989;33770146;34003852
38071	M15 240422	ERR985996	UK	Europe	2015	Neisseria meningitidis	3015		1		N/A	NO	29553330;30687793;32375989;33770146;34003852
38152	85Mo		Slovenia	Europe	2012	Neisseria meningitidis	11	ST-11 complex	1		N/A	NO	28579305
38618	90-7		Sweden	Europe	1998	Neisseria meningitidis	9600	ST-11 complex	1		N/A	NO
38619	90-188		Sweden	Europe	1998	Neisseria meningitidis	11582	ST-11 complex	1		N/A	NO
38620	90-410		Sweden	Europe	1998	Neisseria meningitidis	247	ST-11 complex	1		N/A	NO
38841	2723		Italy	Europe	2015	Neisseria meningitidis	11	ST-11 complex	1		N/A	NO	28579305
38859	2504		Italy	Europe	2013	Neisseria meningitidis	11	ST-11 complex	1		N/A	NO	28579305
38863	2527		Italy	Europe	2013	Neisseria meningitidis	11	ST-11 complex	1		N/A	NO	28579305
38865	2533		Italy	Europe	2013	Neisseria meningitidis	11	ST-11 complex	1		N/A	NO	28579305
38866	2535		Italy	Europe	2013	Neisseria meningitidis	11	ST-11 complex	1		N/A	NO	28579305
39378	M15 240751	ERR1161457	UK	Europe	2015	Neisseria meningitidis	11	ST-11 complex	1		N/A	NO	28579305;29553330;30687793;32375989;33770146;34003852
39837	M05730		Brazil	South America	1976	Neisseria meningitidis	11	ST-11 complex	1		N/A	NO	27649262;28579305
39844	M22236		Djibouti	Africa	2010	Neisseria meningitidis	8797		1		N/A	NO	27649262
39850	M05732		Ghana	Africa	1984	Neisseria meningitidis	11	ST-11 complex	1		N/A	NO	27649262;28579305
39852	M05734		Italy	Europe	1984	Neisseria meningitidis	11	ST-11 complex	1		N/A	NO	27649262;28579305
39899	M25964		USA	North America	2013	Neisseria meningitidis	11	ST-11 complex	1		N/A	NO	34003852;36555284
39900	M26087		USA	North America	2012	Neisseria meningitidis	11	ST-11 complex	1		N/A	NO	34003852
39901	M26088		USA	North America	2012	Neisseria meningitidis	11	ST-11 complex	1		N/A	NO	34003852
39903	M26416		USA	North America	2013	Neisseria meningitidis	11	ST-11 complex	1		N/A	NO	34003852
40132	LNP27587		France	Europe	2014	Neisseria meningitidis	11	ST-11 complex	1		N/A	NO	28579305;34856875
40239	LNP28303		France	Europe	2015	Neisseria meningitidis	11	ST-11 complex	1		N/A	NO	28279715;28579305
40267	LNP28337		France	Europe	2015	Neisseria meningitidis	11	ST-11 complex	1		N/A	NO	28279715;28579305
40268	LNP28338		France	Europe	2015	Neisseria meningitidis	11	ST-11 complex	1		N/A	NO	28279715;28579305
40274	LNP28344		France	Europe	2015	Neisseria meningitidis	11	ST-11 complex	1		N/A	NO	28279715;28579305
40276	LNP28346		France	Europe	2015	Neisseria meningitidis	11	ST-11 complex	1		N/A	NO	28279715;28579305
40293	LNP28126		France	Europe	2015	Neisseria meningitidis	11	ST-11 complex	1		N/A	NO	28279715;28579305
40383	LNP28354		France	Europe	2015	Neisseria meningitidis	11	ST-11 complex	1		N/A	NO	28279715;28579305
40408	LNP28383		France	Europe	2016	Neisseria meningitidis	11	ST-11 complex	1		N/A	NO	28579305
40422	2565		Italy	Europe	Unknown	Neisseria meningitidis	11	ST-11 complex	1		N/A	NO	28579305
40472	LNP28270		France	Europe	2015	Neisseria meningitidis	13247	ST-11 complex	1		N/A	NO	28279715;28579305
40475	LNP28276		France	Europe	2015	Neisseria meningitidis	11	ST-11 complex	1		N/A	NO	28279715;28579305
40479	LNP28286		France	Europe	2015	Neisseria meningitidis	11	ST-11 complex	1		N/A	NO	28279715;28579305
40482	LNP28289		France	Europe	2015	Neisseria meningitidis	11	ST-11 complex	1		N/A	NO	28279715;28579305
40488	LNP28295		France	Europe	2015	Neisseria meningitidis	11	ST-11 complex	1		N/A	NO	28279715;28579305
40510	1397		South Africa	Africa	2000	Neisseria meningitidis	11	ST-11 complex	1		N/A	NO
40517	2458		South Africa	Africa	1999	Neisseria meningitidis	11	ST-11 complex	1		N/A	NO	28579305
40519	2781		South Africa	Africa	2000	Neisseria meningitidis	1237	ST-11 complex	1		N/A	NO
41224	LNP28400		France	Europe	2016	Neisseria meningitidis	11	ST-11 complex	1		N/A	NO	28579305
41334	1359000015		Sweden	Europe	2013	Neisseria meningitidis	11	ST-11 complex	1		N/A	NO	28579305
41468	M15 240872	ERR1292432	UK	Europe	2015	Neisseria meningitidis	11	ST-11 complex	1		N/A	NO	28579305;29553330;30687793;32375989;33770146;34003852
41564	107519		Finland	Europe	2015	Neisseria meningitidis	11	ST-11 complex	1		N/A	NO	28579305
41565	107520		Finland	Europe	2015	Neisseria meningitidis	11	ST-11 complex	1		N/A	NO	28579305
41570	107517		Finland	Europe	2015	Neisseria meningitidis	11	ST-11 complex	1		N/A	NO	28579305
41578	LNP28411		France	Europe	2016	Neisseria meningitidis	11	ST-11 complex	1		N/A	NO	28579305
41580	LNP28413		France	Europe	2016	Neisseria meningitidis	11	ST-11 complex	1		N/A	NO	28579305
41583	LNP28416		France	Europe	2016	Neisseria meningitidis	11	ST-11 complex	1		N/A	NO	28579305
41586	LNP28420abd		France	Europe	2016	Neisseria meningitidis	11	ST-11 complex	1		N/A	NO	28579305;29608658
41587	LNP28422		France	Europe	2016	Neisseria meningitidis	11	ST-11 complex	1		N/A	NO	28579305
41666	2776		Italy	Europe	2016	Neisseria meningitidis	11	ST-11 complex	1		N/A	NO	28579305
41671	LNP28425		France	Europe	2016	Neisseria meningitidis	11	ST-11 complex	1		N/A	NO	28579305
41675	LNP28431		France	Europe	2016	Neisseria meningitidis	11	ST-11 complex	1		N/A	NO	28579305
41735	LNP27747		France	Europe	2014	Neisseria meningitidis	3015		1		N/A	NO
41793	LNP28426		France	Europe	2016	Neisseria meningitidis	11	ST-11 complex	1		N/A	NO	28579305
41798	LNP28445at		France	Europe	2016	Neisseria meningitidis	11	ST-11 complex	1		N/A	NO	28579305
41799	LNP28446		France	Europe	2016	Neisseria meningitidis	11	ST-11 complex	1		N/A	NO	28579305
41801	LNP28448		France	Europe	2016	Neisseria meningitidis	11	ST-11 complex	1		N/A	NO	28579305
41804	LNP28451		France	Europe	2016	Neisseria meningitidis	11	ST-11 complex	1		N/A	NO	28579305
41809	LNP28456		France	Europe	2016	Neisseria meningitidis	11	ST-11 complex	1		N/A	NO	28579305
41813	LNP28460		France	Europe	2016	Neisseria meningitidis	11	ST-11 complex	1		N/A	NO	28579305
41815	LNP28462		France	Europe	2016	Neisseria meningitidis	11	ST-11 complex	1		N/A	NO	28579305
41816	LNP28463		France	Europe	2016	Neisseria meningitidis	11	ST-11 complex	1		N/A	NO	28579305
41821	LNP28470		France	Europe	2016	Neisseria meningitidis	11	ST-11 complex	1		N/A	NO	28579305
41853	LNP28580		France	Europe	2016	Neisseria meningitidis	11	ST-11 complex	1		N/A	NO	28579305
41854	LNP28581		France	Europe	2016	Neisseria meningitidis	11	ST-11 complex	1		N/A	NO	28579305
41861	LNP28588		France	Europe	2016	Neisseria meningitidis	11	ST-11 complex	1		N/A	NO	28579305
41868	LNP28595		France	Europe	2016	Neisseria meningitidis	11	ST-11 complex	1		N/A	NO	28579305
41870	LNP28599		France	Europe	2016	Neisseria meningitidis	11	ST-11 complex	1		N/A	NO	28579305
41872	LNP28601		France	Europe	2016	Neisseria meningitidis	11	ST-11 complex	1		N/A	NO	28579305
41965	16-88		Sweden	Europe	2016	Neisseria meningitidis	11	ST-11 complex	1		N/A	NO	28579305;32414653
42033	2789		Italy	Europe	2016	Neisseria meningitidis	11	ST-11 complex	1		N/A	NO	28579305
42038	LNP28472		France	Europe	2016	Neisseria meningitidis	11	ST-11 complex	1		N/A	NO	28579305
42039	LNP28473		France	Europe	2016	Neisseria meningitidis	11	ST-11 complex	1		N/A	NO	28579305
42040	LNP28474		France	Europe	2016	Neisseria meningitidis	11	ST-11 complex	1		N/A	NO	28579305
42047	LNP28481		France	Europe	2016	Neisseria meningitidis	11	ST-11 complex	1		N/A	NO	28579305
42203	LNP28504		France	Europe	2016	Neisseria meningitidis	11	ST-11 complex	1		N/A	NO	28579305
42215	LNP28518		France	Europe	2016	Neisseria meningitidis	3015		1		N/A	NO
42362	1459000158		Sweden	Europe	2014	Neisseria meningitidis	11	ST-11 complex	1		N/A	NO	28579305;32414653
42365	1459000174		Sweden	Europe	2014	Neisseria meningitidis	11	ST-11 complex	1		N/A	NO	28579305;32414653
42366	1459000190		Sweden	Europe	2014	Neisseria meningitidis	11	ST-11 complex	1		N/A	NO	28579305;32414653
42368	1459000203		Sweden	Europe	2014	Neisseria meningitidis	11	ST-11 complex	1		N/A	NO	28579305;32414653
42374	1459000254		Sweden	Europe	2014	Neisseria meningitidis	11	ST-11 complex	1		N/A	NO	28579305;32414653
42376	1459000288		Sweden	Europe	2014	Neisseria meningitidis	11	ST-11 complex	1		N/A	NO	28579305;32414653
42386	1459000564		Sweden	Europe	2014	Neisseria meningitidis	11	ST-11 complex	1		N/A	NO	28579305;32414653
42388	1459000579		Sweden	Europe	2014	Neisseria meningitidis	11	ST-11 complex	1		N/A	NO	28579305;32414653
42394	1559000087		Sweden	Europe	2015	Neisseria meningitidis	12014		1		N/A	NO	32414653;36322504
42414	15-29		Sweden	Europe	2015	Neisseria meningitidis	11	ST-11 complex	1		N/A	NO	28579305;32414653
42416	1359000004		Sweden	Europe	2013	Neisseria meningitidis	11	ST-11 complex	1		N/A	NO	28579305
42418	15-318		Sweden	Europe	2015	Neisseria meningitidis	11	ST-11 complex	1		N/A	NO	28579305;32414653
42437	15-81		Sweden	Europe	2015	Neisseria meningitidis	11	ST-11 complex	1		N/A	NO	28579305;32414653
42442	LNP28529		France	Europe	2016	Neisseria meningitidis	11	ST-11 complex	1		N/A	NO	28579305
42524	M16 240063	ERR1389343	UK	Europe	2016	Neisseria meningitidis	11	ST-11 complex	1		N/A	NO	28579305;29553330;30687793;32375989;34003852
42559	M16 240120	ERR1389400	UK	Europe	2016	Neisseria meningitidis	11	ST-11 complex	1		N/A	NO	28579305;29553330;30687793;32375989;34003852
42569	M16 240132	ERR1389412	UK	Europe	2016	Neisseria meningitidis			1		N/A	NO	28579305;29553330;30687793;32375989;34003852
42577	M16 240142	ERR1389421	UK	Europe	2016	Neisseria meningitidis	11	ST-11 complex	1		N/A	NO	28579305;29553330;30687793;32375989;34003852
42581	M16 240147	ERR1389424	UK	Europe	2016	Neisseria meningitidis	11	ST-11 complex	1		N/A	NO	28579305;29553330;30687793;32375989;34003852
42614	M16 240192	ERR1389466	UK	Europe	2016	Neisseria meningitidis	3015		1		N/A	NO	29553330;30687793;32375989;34003852
42657	LNP26743		France	Europe	2012	Neisseria meningitidis	11	ST-11 complex	1		N/A	NO	28579305
42659	LNP26807		France	Europe	2012	Neisseria meningitidis	11	ST-11 complex	1		N/A	NO	28579305
42660	LNP26811		France	Europe	2012	Neisseria meningitidis	11	ST-11 complex	1		N/A	NO	28579305
42757	LNP28531		France	Europe	2016	Neisseria meningitidis	11	ST-11 complex	1		N/A	NO	28579305
42764	LNP28543		France	Europe	2016	Neisseria meningitidis	11	ST-11 complex	1		N/A	NO	28579305
42770	LNP28550at		France	Europe	2016	Neisseria meningitidis	11	ST-11 complex	1		N/A	NO	28579305
42879	LNP28568		France	Europe	2016	Neisseria meningitidis	11	ST-11 complex	1		N/A	NO	28579305
42881	LNP28570		France	Europe	2016	Neisseria meningitidis	11	ST-11 complex	1		N/A	NO	28579305
42882	LNP28571at		France	Europe	2016	Neisseria meningitidis	11	ST-11 complex	1		N/A	NO	28579305
43525	49567		South Africa	Africa	2016	Neisseria meningitidis	11	ST-11 complex	1		N/A	NO
43666	BR41712	ERR1447283	UK	Europe	2015	Neisseria meningitidis	3651	ST-22 complex	1		N/A	NO	33482143;33770146
43991	LNP28613		France	Europe	2016	Neisseria meningitidis	11	ST-11 complex	1		N/A	NO	28579305
43992	LNP28614at		France	Europe	2016	Neisseria meningitidis	11	ST-11 complex	1		N/A	NO	28579305
44003	LNP28625		France	Europe	2016	Neisseria meningitidis	11	ST-11 complex	1		N/A	NO	28579305
44056	LNP28630abd		France	Europe	2016	Neisseria meningitidis	3015		1		N/A	NO	29608658
44432	LNP28638		France	Europe	2016	Neisseria meningitidis	11	ST-11 complex	1		N/A	NO	28579305
44437	LNP28643		France	Europe	2016	Neisseria meningitidis	11	ST-11 complex	1		N/A	NO	28579305
44654	52108		South Africa	Africa	2017	Neisseria meningitidis	11	ST-11 complex	1		N/A	NO
44657	53211		South Africa	Africa	2017	Neisseria meningitidis	11	ST-11 complex	1		N/A	NO
44694	16-8703795	ERR1554174	UK	Europe	2016	Neisseria meningitidis	11	ST-11 complex	1		N/A	NO	28579305;29553330;30687793;32375989;34003852
44695	16-8703796	ERR1554175	UK	Europe	2016	Neisseria meningitidis	11	ST-11 complex	1		N/A	NO	28579305;29553330;30687793;32375989;34003852
44741	M16 240269	ERR1554122	UK	Europe	2016	Neisseria meningitidis	11	ST-11 complex	1		N/A	NO	28579305;29553330;30687793;32375989;34003852
45133	M26021		USA	North America	2013	Neisseria meningitidis	11	ST-11 complex	1		N/A	NO	34003852
45138	M26093		USA	North America	2013	Neisseria meningitidis	11	ST-11 complex	1		N/A	NO	34003852
45139	M26247		USA	North America	2013	Neisseria meningitidis	11	ST-11 complex	1		N/A	NO	34003852
45187	M38738		USA	North America	2015	Neisseria meningitidis	11	ST-11 complex	1		N/A	NO	34003852
45333	LNP28670		France	Europe	2016	Neisseria meningitidis	11	ST-11 complex	1		N/A	NO	28579305
45353	LNP28646		France	Europe	2016	Neisseria meningitidis	11	ST-11 complex	1		N/A	NO	28579305
46373	16-280		Sweden	Europe	2016	Neisseria meningitidis	114	ST-22 complex	1		N/A	NO	32414653;36322504
46643	GL41804	ERR1677984	UK	Europe	2015	Neisseria meningitidis	114	ST-22 complex	1		N/A	NO	33482143;33770146
46644	GL41807	ERR1677985	UK	Europe	2015	Neisseria meningitidis	114	ST-22 complex	1		N/A	NO	33482143;33770146
46977	DE8555		Germany	Europe	2002	Neisseria meningitidis	11	ST-11 complex	1		N/A	NO	28081260;28579305;36555284
47012	WUE2121		Germany	Europe	1997	Neisseria meningitidis	11	ST-11 complex	1		N/A	NO	28579305;36555284
47168	16-359		Sweden	Europe	2016	Neisseria meningitidis	11	ST-11 complex	1		N/A	NO	32414653
47175	98-07		Sweden	Europe	Unknown	Neisseria meningitidis	9600	ST-11 complex	1		N/A	NO
47177	98-188		Sweden	Europe	Unknown	Neisseria meningitidis	11582	ST-11 complex	1		N/A	NO
47178	98-410		Sweden	Europe	Unknown	Neisseria meningitidis	247	ST-11 complex	1		N/A	NO
47266	M16 240518	ERR1717533	UK	Europe	2016	Neisseria meningitidis	11	ST-11 complex	1		N/A	NO	29553330;30687793;32375989;34003852
47298	M16 240564	ERR1717565	UK	Europe	2016	Neisseria meningitidis	11	ST-11 complex	1		N/A	NO	30687793;32375989;34003852
49274	Nmiss2821		Italy	Europe	2016	Neisseria meningitidis	11	ST-11 complex	1		N/A	NO
49303	LNP28792abd		France	Europe	2016	Neisseria meningitidis	11	ST-11 complex	1		N/A	NO	29608658
49965	PL41931	ERR1761677	UK	Europe	2015	Neisseria meningitidis	3015		1		N/A	NO	33482143;33770146
49999	PR40206	ERR1771253	UK	Europe	2015	Neisseria meningitidis	1157	ST-1157 complex	1		N/A	NO	33482143;33770146
50297	GL41889	ERR1770829	UK	Europe	2015	Neisseria meningitidis	114	ST-22 complex	1		N/A	NO	33482143;33770146
50315	PL41926	ERR1863017	UK	Europe	2015	Neisseria meningitidis	3015		1		N/A	NO	33482143;33770146
50533	M26251		USA	North America	2013	Neisseria meningitidis	11	ST-11 complex	1		N/A	NO	34003852
50862	16-482		Sweden	Europe	2016	Neisseria meningitidis	11	ST-11 complex	1		N/A	NO	32414653
50867	16-558		Sweden	Europe	2016	Neisseria meningitidis	11	ST-11 complex	1		N/A	NO	32414653
51558	LNP28928		France	Europe	2017	Neisseria meningitidis	11	ST-11 complex	1		N/A	NO
51613	14.8703928	ERR1865240	UK	Europe	2014	Neisseria meningitidis	11	ST-11 complex	1		N/A	NO	29553330;30687793;32375989;33770146;34003852
52675	PR40877	ERR1941404	UK	Europe	2015	Neisseria meningitidis	865	ST-865 complex	1		N/A	NO	33482143;33770146
52835	14.8705635	ERR1960588	UK	Europe	2014	Neisseria meningitidis	11	ST-11 complex	1		N/A	NO	29553330;30687793;32375989;33770146;34003852
52841	15.8705494	ERR1960594	UK	Europe	2015	Neisseria meningitidis	11	ST-11 complex	1		N/A	NO	29553330;30687793;32375989;34003852
52865	16.8705336	ERR1960620	UK	Europe	2016	Neisseria meningitidis	11	ST-11 complex	1		N/A	NO	29553330;30687793;32375989;34003852
52875	16.8708574	ERR1960534	UK	Europe	2016	Neisseria meningitidis	11	ST-11 complex	1		N/A	NO	30687793;32375989;34003852
52888	16.8710714	ERR1960547	UK	Europe	2016	Neisseria meningitidis	11	ST-11 complex	1		N/A	NO	30687793;32375989;34003852
52895	82.43080	ERR1960554	UK	Europe	1982	Neisseria meningitidis	473	ST-11 complex	1		N/A	NO
52906	72.45184	ERR1960565	UK	Europe	1972	Neisseria meningitidis	11	ST-11 complex	1		N/A	NO
52911	75.18461	ERR1960570	UK	Europe	1975	Neisseria meningitidis	473	ST-11 complex	1		N/A	NO
52912	75.22828	ERR1960571	UK	Europe	1975	Neisseria meningitidis	11	ST-11 complex	1		N/A	NO
52916	76.28474	ERR1960575	UK	Europe	1976	Neisseria meningitidis	473	ST-11 complex	1		N/A	NO
52919	77.27720	ERR1960578	UK	Europe	1977	Neisseria meningitidis	11	ST-11 complex	1		N/A	NO
53088	M16 240752	ERR1994422	UK	Europe	2016	Neisseria meningitidis	11	ST-11 complex	1		N/A	NO	30687793;32375989;34003852
53089	M16 240753	ERR1994553	UK	Europe	2016	Neisseria meningitidis	11	ST-11 complex	1		N/A	NO	30687793;32375989;34003852
53095	M16 240760	ERR1994408	UK	Europe	2016	Neisseria meningitidis	11	ST-11 complex	1		N/A	NO	30687793;32375989;34003852
53105	M16 240775	ERR1994710	UK	Europe	2016	Neisseria meningitidis	11	ST-11 complex	1		N/A	NO	30687793;32375989;34003852
53131	M16 240810	ERR1994565	UK	Europe	2016	Neisseria meningitidis	11	ST-11 complex	1		N/A	NO	30687793;32375989;34003852
53262	M17 240066	ERR1994688	UK	Europe	2017	Neisseria meningitidis	11	ST-11 complex	1		N/A	NO	30687793;32375989;34003852
53272	M17 240079	ERR1994587	UK	Europe	2017	Neisseria meningitidis	3015		1		N/A	NO	30687793;32375989;34003852
53278	M17 240089	ERR1994411	UK	Europe	2017	Neisseria meningitidis	11	ST-11 complex	1		N/A	NO	30687793;32375989;34003852
53303	M17 240136	ERR1994681	UK	Europe	2017	Neisseria meningitidis	11	ST-11 complex	1		N/A	NO	30687793;32375989;34003852
53317	M17 240153	ERR1994713	UK	Europe	2017	Neisseria meningitidis	11	ST-11 complex	1		N/A	NO	30687793;32375989;34003852
53362	M17 240211	ERR1994419	UK	Europe	2017	Neisseria meningitidis	11	ST-11 complex	1		N/A	NO	30687793;32375989;34003852
53704	NMLW007		Canada	North America	2003	Neisseria meningitidis	247	ST-11 complex	1		N/A	NO	29414677
53705	NMLW016		Canada	North America	2003	Neisseria meningitidis	247	ST-11 complex	1		N/A	NO
53786	NMLC249		Canada	North America	2006	Neisseria meningitidis	11	ST-11 complex	1		N/A	NO	29414677
53788	NMLC113		Canada	North America	2009	Neisseria meningitidis	11	ST-11 complex	1		N/A	NO	29414677
53789	NMLC203		Canada	North America	2009	Neisseria meningitidis	11	ST-11 complex	1		N/A	NO	29414677
53791	NMLC030		Canada	North America	2010	Neisseria meningitidis	11	ST-11 complex	1		N/A	NO	29414677
53792	NMLC042		Canada	North America	2010	Neisseria meningitidis	11	ST-11 complex	1		N/A	NO	29414677
53794	NMLC091		Canada	North America	2012	Neisseria meningitidis	11	ST-11 complex	1		N/A	NO	29414677
53796	NMLC066		Canada	North America	2013	Neisseria meningitidis	11	ST-11 complex	1		N/A	NO	29414677
53797	NMLC102		Canada	North America	2014	Neisseria meningitidis	11	ST-11 complex	1		N/A	NO	29414677
53798	NMLC107		Canada	North America	2014	Neisseria meningitidis	11	ST-11 complex	1		N/A	NO	29414677
54033	M37103		Brazil	South America	2014	Neisseria meningitidis	3015		1		N/A	NO	36322504
54489	17-399		Sweden	Europe	2017	Neisseria meningitidis	11	ST-11 complex	1		N/A	NO	32414653
54568	LNP12043abd		France	Europe	1993	Neisseria meningitidis	11	ST-11 complex	1		N/A	NO	29608658
54631	LNP28018abd		France	Europe	2015	Neisseria meningitidis	11	ST-11 complex	1		N/A	NO	29608658
54632	LNP28033abd		France	Europe	2015	Neisseria meningitidis	11	ST-11 complex	1		N/A	NO	29608658
54633	LNP28072abd		France	Europe	2015	Neisseria meningitidis	11	ST-11 complex	1		N/A	NO	29608658
54634	LNP28134abd		France	Europe	2015	Neisseria meningitidis	11	ST-11 complex	1		N/A	NO	29608658
55530	IE16Nm10	ERR2113627	Ireland	Europe	2016	Neisseria meningitidis	11	ST-11 complex	1		N/A	NO	31141820
55537	IE16Nm20	ERR2113634	Ireland	Europe	2016	Neisseria meningitidis	11	ST-11 complex	1		N/A	NO	31141820
55542	IE16Nm27	ERR2113639	Ireland	Europe	2016	Neisseria meningitidis	11	ST-11 complex	1		N/A	NO	31141820
55543	IE16Nm30	ERR2113640	Ireland	Europe	2016	Neisseria meningitidis	11	ST-11 complex	1		N/A	NO	31141820
55554	IE16Nm46	ERR2113651	Ireland	Europe	2016	Neisseria meningitidis	11	ST-11 complex	1		N/A	NO	31141820
55555	IE16Nm48	ERR2113652	Ireland	Europe	2016	Neisseria meningitidis	11	ST-11 complex	1		N/A	NO
55566	IE17Nm01	ERR2113663	Ireland	Europe	2017	Neisseria meningitidis	11	ST-11 complex	1		N/A	NO	31141820
55567	IE17Nm02	ERR2113664	Ireland	Europe	2017	Neisseria meningitidis	11	ST-11 complex	1		N/A	NO	31141820
55569	IE17Nm04	ERR2113666	Ireland	Europe	2017	Neisseria meningitidis	13179	ST-11 complex	1		N/A	NO	31141820
55572	IE17Nm07	ERR2113669	Ireland	Europe	2017	Neisseria meningitidis	11	ST-11 complex	1		N/A	NO	31141820
55575	IE17Nm13	ERR2113672	Ireland	Europe	2017	Neisseria meningitidis	11	ST-11 complex	1		N/A	NO	31141820
55576	IE17Nm14	ERR2113673	Ireland	Europe	2017	Neisseria meningitidis	11	ST-11 complex	1		N/A	NO	31141820
55577	IE17Nm16	ERR2113674	Ireland	Europe	2017	Neisseria meningitidis	11	ST-11 complex	1		N/A	NO	31141820
55578	IE17Nm17	ERR2113675	Ireland	Europe	2017	Neisseria meningitidis	11	ST-11 complex	1		N/A	NO	31141820
55582	IE17Nm21	ERR2113679	Ireland	Europe	2017	Neisseria meningitidis	11	ST-11 complex	1		N/A	NO	31141820
55585	IE17Nm26	ERR2113682	Ireland	Europe	2017	Neisseria meningitidis	11	ST-11 complex	1		N/A	NO	31141820
56416	Men20C1	ERR2188542	UK	Europe	2017	Neisseria meningitidis	11	ST-11 complex	1		N/A	NO
56814	OX9930863	ERR2213929	UK	Europe	1999	Neisseria meningitidis	11	ST-11 complex	1		N/A	NO	33770146
56888	OX9930982	ERR2214030	UK	Europe	1999	Neisseria meningitidis	114	ST-22 complex	1		N/A	NO	33770146
56949	OX9932027	ERR2214125	UK	Europe	1999	Neisseria meningitidis	1157	ST-1157 complex	1		N/A	NO	33770146
56984	OX9931523	ERR2214174	UK	Europe	1999	Neisseria meningitidis	2180	ST-22 complex	1		N/A	NO	33770146
57007	OX9931608	ERR2214222	UK	Europe	1999	Neisseria meningitidis	1157	ST-1157 complex	1		N/A	NO	33770146
57058	OX9931878	ERR2214298	UK	Europe	1999	Neisseria meningitidis	2180	ST-22 complex	1		N/A	NO	33770146
57226	0290/94	ERR3184103	Czech Republic	Europe	1994	Neisseria meningitidis	247	ST-11 complex	1		N/A	NO	30212468;36913385
57227	0318/95	ERR3184104	Czech Republic	Europe	1995	Neisseria meningitidis	11	ST-11 complex	1		N/A	NO	30212468;36913385
57392	24056	ERR2259006	Ireland	Europe	2017	Neisseria meningitidis	11	ST-11 complex	1		N/A	NO	31141820
57399	24083	ERR2258991	Ireland	Europe	2017	Neisseria meningitidis	11	ST-11 complex	1		N/A	NO	31141820
57400	24084	ERR2258994	Ireland	Europe	2017	Neisseria meningitidis	11	ST-11 complex	1		N/A	NO
57411	24107	ERR2259012	Ireland	Europe	2017	Neisseria meningitidis	11	ST-11 complex	1		N/A	NO	31141820
57429	24125	ERR2259048	Ireland	Europe	2017	Neisseria meningitidis	11	ST-11 complex	1		N/A	NO	31141820
57464	24162	ERR2258916	Ireland	Europe	2017	Neisseria meningitidis	11	ST-11 complex	1		N/A	NO	31141820
57486	24188	ERR2258953	Ireland	Europe	2017	Neisseria meningitidis	11	ST-11 complex	1		N/A	NO	31141820
57501	24203	ERR2259057	Ireland	Europe	2017	Neisseria meningitidis	11	ST-11 complex	1		N/A	NO	31141820
57526	1091-97	ERR2258972	Ireland	Europe	1997	Neisseria meningitidis	11	ST-11 complex	1		N/A	NO	31141820
57528	1123-97	ERR2258967	Ireland	Europe	1997	Neisseria meningitidis	11	ST-11 complex	1		N/A	NO	31141820
57536	12020-02	ERR2259050	Ireland	Europe	2002	Neisseria meningitidis	11	ST-11 complex	1		N/A	NO	31141820
57538	12025-02	ERR2259047	Ireland	Europe	2002	Neisseria meningitidis	11	ST-11 complex	1		N/A	NO	31141820
57548	12060-00	ERR2258940	Ireland	Europe	2000	Neisseria meningitidis	11	ST-11 complex	1		N/A	NO	31141820
57550	12063-02	ERR2259061	Ireland	Europe	2002	Neisseria meningitidis	11	ST-11 complex	1		N/A	NO	31141820
57551	12078-03	ERR2259063	Ireland	Europe	2003	Neisseria meningitidis	11	ST-11 complex	1		N/A	NO	31141820
57556	12135-01	ERR2258979	Ireland	Europe	2001	Neisseria meningitidis	11	ST-11 complex	1		N/A	NO	31141820
57560	12188-00	ERR2258933	Ireland	Europe	2000	Neisseria meningitidis	11	ST-11 complex	1		N/A	NO	31141820
57562	3020-98	ERR2258963	Ireland	Europe	1998	Neisseria meningitidis	11	ST-11 complex	1		N/A	NO	31141820
57565	3082-98	ERR2258958	Ireland	Europe	1998	Neisseria meningitidis	11	ST-11 complex	1		N/A	NO	31141820
57566	3087-99	ERR2258924	Ireland	Europe	1999	Neisseria meningitidis	11	ST-11 complex	1		N/A	NO	31141820
57570	3139-98	ERR2258928	Ireland	Europe	1998	Neisseria meningitidis	11	ST-11 complex	1		N/A	NO	31141820
57827	0004/16	ERR3201693	Czech Republic	Europe	2016	Neisseria meningitidis	11	ST-11 complex	1		N/A	NO	31295279;36913385
57828	0004/17	ERR3201694	Czech Republic	Europe	2017	Neisseria meningitidis	11	ST-11 complex	1		N/A	NO	31295279;36913385
57830	0007/16	ERR3201695	Czech Republic	Europe	2016	Neisseria meningitidis	11	ST-11 complex	1		N/A	NO	31295279;36913385
57831	0008/17	ERR3201696	Czech Republic	Europe	2017	Neisseria meningitidis	11	ST-11 complex	1		N/A	NO	31295279;36913385
57838	0078/16	ERR3201700	Czech Republic	Europe	2016	Neisseria meningitidis	11	ST-11 complex	1		N/A	NO	31295279;36913385
57839	0081/16	ERR3201701	Czech Republic	Europe	2016	Neisseria meningitidis	11	ST-11 complex	1		N/A	NO	31295279;36913385
57959	775	ERR2287279	Portugal	Europe	Unknown	Neisseria meningitidis	11	ST-11 complex	1		N/A	NO
57960	896	ERR2287280	Portugal	Europe	Unknown	Neisseria meningitidis	11	ST-11 complex	1		N/A	NO
58177	17-669		Sweden	Europe	2017	Neisseria meningitidis	11	ST-11 complex	1		N/A	NO	32414653
58831	SMG_18_256		UK	Europe	2018	Neisseria meningitidis	11	ST-11 complex	1		N/A	NO
58885	SMG_17_1076		UK	Europe	2017	Neisseria meningitidis	11	ST-11 complex	1		N/A	NO	34003852
58889	SMG_17_1080		UK	Europe	2017	Neisseria meningitidis	11	ST-11 complex	1		N/A	NO	34003852
59000	114741		Finland	Europe	2018	Neisseria meningitidis	11	ST-11 complex	1		N/A	NO
59656	2180249_I		The Netherlands	Europe	2018	Neisseria meningitidis	11	ST-11 complex	1		N/A	NO	33097311
59681	47575		South Africa	Africa	2016	Neisseria meningitidis	11	ST-11 complex	1		N/A	NO
59682	47576		South Africa	Africa	2016	Neisseria meningitidis	11	ST-11 complex	1		N/A	NO
59690	48172		South Africa	Africa	2016	Neisseria meningitidis	11	ST-11 complex	1		N/A	NO
59693	48434		South Africa	Africa	2016	Neisseria meningitidis	11	ST-11 complex	1		N/A	NO
59697	48673		South Africa	Africa	2016	Neisseria meningitidis	11	ST-11 complex	1		N/A	NO
59698	48675		South Africa	Africa	2016	Neisseria meningitidis	11	ST-11 complex	1		N/A	NO
59722	51544		South Africa	Africa	2017	Neisseria meningitidis	11	ST-11 complex	1		N/A	NO
59732	52117		South Africa	Africa	2017	Neisseria meningitidis	11	ST-11 complex	1		N/A	NO
59816	49037		South Africa	Africa	2016	Neisseria meningitidis	11	ST-11 complex	1		N/A	NO
59819	49559		South Africa	Africa	2016	Neisseria meningitidis	11	ST-11 complex	1		N/A	NO
60567	M17 240620	ERR2619215	UK	Europe	2017	Neisseria meningitidis	11	ST-11 complex	1		N/A	NO	34003852
60615	M17 240442	ERR2619263	UK	Europe	2017	Neisseria meningitidis	11	ST-11 complex	1		N/A	NO	34003852
60628	M17 240444	ERR2619276	UK	Europe	2017	Neisseria meningitidis	114	ST-22 complex	1		N/A	NO	34003852
60635	M17 240663	ERR2619283	UK	Europe	2017	Neisseria meningitidis	11	ST-11 complex	1		N/A	NO	34003852
60693	M18 240091	ERR2619341	UK	Europe	2018	Neisseria meningitidis	10033		1		N/A	NO
60696	39	ERR2619344	Turkey	Asia	2014	Neisseria meningitidis	11	ST-11 complex	1		N/A	NO	32199701
60735	M17 240477	ERR2619383	UK	Europe	2017	Neisseria meningitidis	11	ST-11 complex	1		N/A	NO	34003852
60764	M17 240751	ERR2619412	UK	Europe	2017	Neisseria meningitidis	11	ST-11 complex	1		N/A	NO	34003852
60816	M17 240766	ERR2619464	UK	Europe	2017	Neisseria meningitidis	11	ST-11 complex	1		N/A	NO	34003852
60822	M17 240767	ERR2619470	UK	Europe	2017	Neisseria meningitidis	11	ST-11 complex	1		N/A	NO	34003852
60828	M17 240513	ERR2619476	UK	Europe	2017	Neisseria meningitidis	11	ST-11 complex	1		N/A	NO	34003852
60872	M17 240374	ERR2619520	UK	Europe	2017	Neisseria meningitidis	11	ST-11 complex	1		N/A	NO	34003852
60899	M17 240782	ERR2619547	UK	Europe	2017	Neisseria meningitidis	11	ST-11 complex	1		N/A	NO	34003852
60914	M17 240538	ERR2619562	UK	Europe	2017	Neisseria meningitidis	11	ST-11 complex	1		N/A	NO	34003852
60920	M18 240033	ERR2619568	UK	Europe	2018	Neisseria meningitidis	11	ST-11 complex	1		N/A	NO
60951	M17 240757	ERR2619599	UK	Europe	2017	Neisseria meningitidis	3651	ST-22 complex	1		N/A	NO	34003852
60952	M17 240394	ERR2619600	UK	Europe	2017	Neisseria meningitidis	11	ST-11 complex	1		N/A	NO	34003852
60959	M17 240553	ERR2619607	UK	Europe	2017	Neisseria meningitidis	11	ST-11 complex	1		N/A	NO	34003852
60974	M17 240798	ERR2619622	UK	Europe	2017	Neisseria meningitidis	11	ST-11 complex	1		N/A	NO	34003852
60983	M17 240239	ERR2619631	UK	Europe	2017	Neisseria meningitidis	11	ST-11 complex	1		N/A	NO	34003852
61023	M18 240011	ERR2619671	UK	Europe	2018	Neisseria meningitidis	13731	ST-11 complex	1		N/A	NO
61032	M17 240422	ERR2619680	UK	Europe	2017	Neisseria meningitidis	11	ST-11 complex	1		N/A	NO	34003852
61082	SMG_18_652		UK	Europe	2018	Neisseria meningitidis	11	ST-11 complex	1		N/A	NO
61244	Nmiss2898		Italy	Europe	2016	Neisseria meningitidis	11	ST-11 complex	1		N/A	NO
61245	Nmiss2900		Italy	Europe	2016	Neisseria meningitidis	11	ST-11 complex	1		N/A	NO
61249	Nmiss2936		Italy	Europe	2016	Neisseria meningitidis	11	ST-11 complex	1		N/A	NO
61250	Nmiss2941		Italy	Europe	2017	Neisseria meningitidis	11	ST-11 complex	1		N/A	NO
61251	Nmiss2957		Italy	Europe	2017	Neisseria meningitidis	11	ST-11 complex	1		N/A	NO
61252	Nmiss2961		Italy	Europe	2017	Neisseria meningitidis	11	ST-11 complex	1		N/A	NO
61253	Nmiss2968		Italy	Europe	2017	Neisseria meningitidis	11	ST-11 complex	1		N/A	NO
61260	Nmiss3058		Italy	Europe	2018	Neisseria meningitidis	11	ST-11 complex	1		N/A	NO
61286	18-14		Sweden	Europe	2018	Neisseria meningitidis	11	ST-11 complex	1		N/A	NO	32414653
61287	18-26		Sweden	Europe	2018	Neisseria meningitidis	11	ST-11 complex	1		N/A	NO	32414653
61291	18-118		Sweden	Europe	2018	Neisseria meningitidis	11	ST-11 complex	1		N/A	NO	32414653
61293	18-126		Sweden	Europe	2018	Neisseria meningitidis	11	ST-11 complex	1		N/A	NO	32414653
61304	18-256		Sweden	Europe	2018	Neisseria meningitidis	11	ST-11 complex	1		N/A	NO	32414653
61307	18-293		Sweden	Europe	2018	Neisseria meningitidis	11	ST-11 complex	1		N/A	NO	32414653
61596	107536		Finland	Europe	2016	Neisseria meningitidis	11	ST-11 complex	1		N/A	NO
61603	114728		Finland	Europe	2017	Neisseria meningitidis	11	ST-11 complex	1		N/A	NO
61604	107540		Finland	Europe	2016	Neisseria meningitidis	11	ST-11 complex	1		N/A	NO
61969	Bris033	ERR2820692	UK	Europe	2014	Neisseria meningitidis	3651	ST-22 complex	1		N/A	NO	33770146
61978	Bris046	ERR2820705	UK	Europe	2014	Neisseria meningitidis	3651	ST-22 complex	1		N/A	NO	33770146
61983	M18 240265	ERR2820708	UK	Europe	2018	Neisseria meningitidis	11	ST-11 complex	1		N/A	NO
61984	M18 240413	ERR2820712	UK	Europe	2018	Neisseria meningitidis	11	ST-11 complex	1		N/A	NO
61985	M18 240274	ERR2820709	UK	Europe	2018	Neisseria meningitidis	11	ST-11 complex	1		N/A	NO
61987	M18 240222	ERR2820707	UK	Europe	2018	Neisseria meningitidis	11	ST-11 complex	1		N/A	NO
61988	M18 240399	ERR2820711	UK	Europe	2018	Neisseria meningitidis			1		N/A	NO
61989	M18 240430	ERR2820958	UK	Europe	2018	Neisseria meningitidis	11	ST-11 complex	1		N/A	NO
61990	M18 240447	ERR2820959	UK	Europe	2018	Neisseria meningitidis	11	ST-11 complex	1		N/A	NO
62984	DW8555		Unknown		2002	Neisseria meningitidis	11	ST-11 complex	1		N/A	NO
62986	WUE2121		Unknown		1997	Neisseria meningitidis	11	ST-11 complex	1		N/A	NO	36555284
62987	3683		Unknown		1970	Neisseria meningitidis	11	ST-11 complex	1		N/A	NO
63539	M18 240438	ERR3900327	UK	Europe	2018	Neisseria meningitidis	11	ST-11 complex	1		N/A	NO
63540	M18 240375	ERR3900321	UK	Europe	2018	Neisseria meningitidis	11	ST-11 complex	1		N/A	NO
63543	M18 240418	ERR3900325	UK	Europe	2018	Neisseria meningitidis	11	ST-11 complex	1		N/A	NO
63544	M18 240120	ERR3900272	UK	Europe	2018	Neisseria meningitidis	11	ST-11 complex	1		N/A	NO
63546	M18 240541	ERR3900341	UK	Europe	2018	Neisseria meningitidis	11	ST-11 complex	1		N/A	NO
63547	M18 240497	ERR3900334	UK	Europe	2018	Neisseria meningitidis	11	ST-11 complex	1		N/A	NO
63548	M18 240552	ERR3938475	UK	Europe	2018	Neisseria meningitidis	11	ST-11 complex	1		N/A	NO
63549	M18 240553	ERR3900337	UK	Europe	2018	Neisseria meningitidis	11	ST-11 complex	1		N/A	NO
63550	M19 240445	ERR3900228	UK	Europe	2019	Neisseria meningitidis	11	ST-11 complex	1		N/A	NO
63553	M19 240362	ERR3900367	UK	Europe	2019	Neisseria meningitidis	11	ST-11 complex	1		N/A	NO
63554	M19 240213	ERR3900369	UK	Europe	2019	Neisseria meningitidis	11	ST-11 complex	1		N/A	NO
63555	M19 240279	ERR3900299	UK	Europe	2019	Neisseria meningitidis	11	ST-11 complex	1		N/A	NO
63557	M19 240253	ERR3938509	UK	Europe	2019	Neisseria meningitidis	11	ST-11 complex	1		N/A	NO
63563	M19 240354	ERR3900245	UK	Europe	2019	Neisseria meningitidis	1345		1		N/A	NO
63602	M19 240396	ERR3900253	UK	Europe	2019	Neisseria meningitidis	10033		1		N/A	NO
71008	M18 240203	ERR3664679	UK	Europe	2018	Neisseria meningitidis	11	ST-11 complex	1		N/A	NO
71036	M18 240255	ERR3664709	UK	Europe	2018	Neisseria meningitidis	11	ST-11 complex	1		N/A	NO
71047	M18 240284	ERR3664721	UK	Europe	2018	Neisseria meningitidis	11	ST-11 complex	1		N/A	NO
71048	M18 240288	ERR3664722	UK	Europe	2018	Neisseria meningitidis	11	ST-11 complex	1		N/A	NO
71049	M18 240289	ERR3664723	UK	Europe	2018	Neisseria meningitidis	11	ST-11 complex	1		N/A	NO
71095	M18 240583	ERR3664471	UK	Europe	2018	Neisseria meningitidis	11	ST-11 complex	1		N/A	NO
71096	M18 240585	ERR3664472	UK	Europe	2018	Neisseria meningitidis	11	ST-11 complex	1		N/A	NO
71125	M18 240631	ERR3664502	UK	Europe	2018	Neisseria meningitidis	11	ST-11 complex	1		N/A	NO
71131	M18 240645	ERR3664508	UK	Europe	2018	Neisseria meningitidis	15207	ST-11 complex	1		N/A	NO
71166	M19 240045	ERR3664447	UK	Europe	2019	Neisseria meningitidis	11	ST-11 complex	1		N/A	NO
71949	SMG-20-102		UK	Europe	2006	Neisseria meningitidis	15325		1		N/A	NO	33770146
72319	M19 240242	ERR3890161	UK	Europe	2019	Neisseria meningitidis	11	ST-11 complex	1		N/A	NO
72329	M19 240322	ERR3890188	UK	Europe	2019	Neisseria meningitidis	11	ST-11 complex	1		N/A	NO
72566	SMG-20-300		UK	Europe	2020	Neisseria meningitidis	11	ST-11 complex	1		N/A	NO
72725	20-164		Sweden	Europe	2019	Neisseria meningitidis	11	ST-11 complex	1		N/A	NO
73825	Nm_83-15		Portugal	Europe	2015	Neisseria meningitidis	10346		1		N/A	NO
74716	IE19Nm41	ERR4198151	Ireland	Europe	2019	Neisseria meningitidis	11	ST-11 complex	1		N/A	NO
74717	IE19Nm42	ERR4198152	Ireland	Europe	2019	Neisseria meningitidis	11	ST-11 complex	1		N/A	NO
74725	IE19Nm55	ERR4198160	Ireland	Europe	2019	Neisseria meningitidis	11	ST-11 complex	1		N/A	NO
75039	DE14481		Germany	Europe	2019	Neisseria meningitidis	3015		1		N/A	NO
75097	DE14569		Germany	Europe	2019	Neisseria meningitidis	11	ST-11 complex	1		N/A	NO
76570	DE14651		Germany	Europe	2020	Neisseria meningitidis	11	ST-11 complex	1		N/A	NO
76582	DE14659		Germany	Europe	2020	Neisseria meningitidis	11	ST-11 complex	1		N/A	NO
76590	DE14662		Germany	Europe	2020	Neisseria meningitidis	15905	ST-11 complex	1		N/A	NO
76986	Nm_69-12		Portugal	Europe	2012	Neisseria meningitidis	10346		1		N/A	NO
78096	DE14334		Germany	Europe	2018	Neisseria meningitidis	11	ST-11 complex	1		N/A	NO
79922	M19 240509	ERR5646751	UK	Europe	2019	Neisseria meningitidis	11	ST-11 complex	1		N/A	NO
79946	M19 240530	ERR5646956	UK	Europe	2019	Neisseria meningitidis	11	ST-11 complex	1		N/A	NO
79950	M19 240528	ERR5646762	UK	Europe	2019	Neisseria meningitidis	11	ST-11 complex	1		N/A	NO
79960	M19 240541	ERR5646760	UK	Europe	2019	Neisseria meningitidis	3015		1		N/A	NO
80004	M19 240576	ERR5646774	UK	Europe	2019	Neisseria meningitidis	11	ST-11 complex	1		N/A	NO
80091	M19 240709	ERR5646791	UK	Europe	2019	Neisseria meningitidis	11	ST-11 complex	1		N/A	NO
80123	M20 240028	ERR5646802	UK	Europe	2020	Neisseria meningitidis	11	ST-11 complex	1		N/A	NO
80163	M20 240074	ERR5646712	UK	Europe	2020	Neisseria meningitidis	11	ST-11 complex	1		N/A	NO
80181	M20 240100	ERR5646820	UK	Europe	2020	Neisseria meningitidis	11	ST-11 complex	1		N/A	NO
80184	M20 240105	ERR5646722	UK	Europe	2020	Neisseria meningitidis	11	ST-11 complex	1		N/A	NO
80236	M20 240162	ERR5646829	UK	Europe	2020	Neisseria meningitidis	11	ST-11 complex	1		N/A	NO
80243	M20 240169	ERR5646908	UK	Europe	2020	Neisseria meningitidis	340	ST-41/44 complex	1		N/A	NO
80279	M20 240204	ERR5646736	UK	Europe	2020	Neisseria meningitidis	11	ST-11 complex	1		N/A	NO
80316	SMG-20-1115		UK	Europe	2018	Neisseria meningitidis	10866		1		N/A	NO
82030	SMG-20-1317		UK	Europe	2016	Neisseria meningitidis	11	ST-11 complex	1		N/A	NO
82433	Nmen178		Spain	Europe	2016	Neisseria meningitidis	11	ST-11 complex	1		N/A	NO
82436	Nmen181		Spain	Europe	2014	Neisseria meningitidis	11	ST-11 complex	1		N/A	NO
82491	Nmen237		Spain	Europe	2014	Neisseria meningitidis	11	ST-11 complex	1		N/A	NO
83811	0009/17	ERR3201711	Czech Republic	Europe	2017	Neisseria meningitidis	11	ST-11 complex	1		N/A	NO	31295279;36913385
83813	0023/17	ERR3201713	Czech Republic	Europe	2017	Neisseria meningitidis	11	ST-11 complex	1		N/A	NO	31295279;36913385
83815	0030/17	ERR3201715	Czech Republic	Europe	2017	Neisseria meningitidis	11	ST-11 complex	1		N/A	NO	31295279;36913385
83816	0036/17	ERR3201716	Czech Republic	Europe	2017	Neisseria meningitidis	11	ST-11 complex	1		N/A	NO	31295279;36913385
83820	0061/17	ERR3201719	Czech Republic	Europe	2017	Neisseria meningitidis	11	ST-11 complex	1		N/A	NO	31295279;36913385
83821	0065/17	ERR3201720	Czech Republic	Europe	2017	Neisseria meningitidis	11	ST-11 complex	1		N/A	NO	31295279;36913385
83822	0069/17	ERR3201721	Czech Republic	Europe	2017	Neisseria meningitidis	11	ST-11 complex	1		N/A	NO	32213251
83834	SMG-18-2104		UK	Europe	2018	Neisseria meningitidis	11	ST-11 complex	1		N/A	NO	31295279;36913385
83878	0073/17	ERR3201742	Czech Republic	Europe	2017	Neisseria meningitidis	11	ST-11 complex	1		N/A	NO	31295279;36913385
83882	0098/17	ERR3201745	Czech Republic	Europe	2017	Neisseria meningitidis	11	ST-11 complex	1		N/A	NO	31295279;36913385
83884	0101/17	ERR3201747	Czech Republic	Europe	2017	Neisseria meningitidis	11	ST-11 complex	1		N/A	NO	31295279;36913385
83887	0112/17	ERR3201750	Czech Republic	Europe	2017	Neisseria meningitidis	11	ST-11 complex	1		N/A	NO	31295279;36913385
83890	0121/17	ERR3201751	Czech Republic	Europe	2017	Neisseria meningitidis	11	ST-11 complex	1		N/A	NO	31295279;36913385
83892	0126/17	ERR3201753	Czech Republic	Europe	2017	Neisseria meningitidis	11	ST-11 complex	1		N/A	NO	31295279;36913385
84829	DE12639		Germany	Europe	2012	Neisseria meningitidis	247	ST-11 complex	1		N/A	NO
84843	DE13080		Germany	Europe	2013	Neisseria meningitidis	3015		1		N/A	NO
85267	19-4		Sweden	Europe	2018	Neisseria meningitidis	11	ST-11 complex	1		N/A	NO	32414653
85286	22880		Spain	Europe	2018	Neisseria meningitidis	11	ST-11 complex	1		N/A	NO
85533	M18 240135	ERR3255660	UK	Europe	2018	Neisseria meningitidis	11	ST-11 complex	1		N/A	NO
85547	M18 240178	ERR3255674	UK	Europe	2018	Neisseria meningitidis	11	ST-11 complex	1		N/A	NO
85575	M18 240310	ERR3255702	UK	Europe	2018	Neisseria meningitidis	11	ST-11 complex	1		N/A	NO
85576	M18 240313	ERR3255703	UK	Europe	2018	Neisseria meningitidis	114	ST-22 complex	1		N/A	NO
85874	W-5125	ERR3293953	Greece	Europe	2014	Neisseria meningitidis	11	ST-11 complex	1		N/A	NO	33597116
85973	Nm420710		China	Asia	2007	Neisseria meningitidis	8791		1		N/A	NO
85976	Nm421014		China	Asia	2010	Neisseria meningitidis	6934		1		N/A	NO
86012	NmHE89009		China	Asia	1989	Neisseria meningitidis	5642		1		N/A	NO
86020	NmNX08		China	Asia	1984	Neisseria meningitidis	5601		1		N/A	NO
86022	NmNX21		China	Asia	1987	Neisseria meningitidis	5655	ST-8 complex	1		N/A	NO
86025	NmSC84082		China	Asia	1984	Neisseria meningitidis	11	ST-11 complex	1		N/A	NO
86490	Nmiss3080		Italy	Europe	2018	Neisseria meningitidis	11	ST-11 complex	1		N/A	NO
86491	Nmiss3082		Italy	Europe	2018	Neisseria meningitidis	11	ST-11 complex	1		N/A	NO
86500	Nmiss3171		Italy	Europe	2018	Neisseria meningitidis	11	ST-11 complex	1		N/A	NO
86974	2190196		The Netherlands	Europe	2019	Neisseria meningitidis	11	ST-11 complex	1		N/A	NO	33097311
88123	DE14311		Germany	Europe	2018	Neisseria meningitidis	10033		1		N/A	NO
88149	DE14378		Germany	Europe	2019	Neisseria meningitidis	11	ST-11 complex	1		N/A	NO
88913	NIID462		Japan	Asia	2006	Neisseria meningitidis	5168		1		N/A	NO	36464540
88928	NIID534		Japan	Asia	2012	Neisseria meningitidis	3015		1		N/A	NO	36464540
89022	14/2012		Austria	Europe	2012	Neisseria meningitidis	11	ST-11 complex	1		N/A	NO
89027	28/2012		Austria	Europe	2012	Neisseria meningitidis	11	ST-11 complex	1		N/A	NO
89030	32/2012		Austria	Europe	2012	Neisseria meningitidis	5752	ST-11 complex	1		N/A	NO
89031	34/2012		Austria	Europe	2012	Neisseria meningitidis	11	ST-11 complex	1		N/A	NO
89058	25/2013		Austria	Europe	2013	Neisseria meningitidis	11	ST-11 complex	1		N/A	NO
89071	57/2013		Austria	Europe	2013	Neisseria meningitidis	11	ST-11 complex	1		N/A	NO
89080	76/2013		Austria	Europe	2013	Neisseria meningitidis	11	ST-11 complex	1		N/A	NO
89101	40/2014		Austria	Europe	2014	Neisseria meningitidis	11	ST-11 complex	1		N/A	NO
89107	64/2014		Austria	Europe	2014	Neisseria meningitidis	11	ST-11 complex	1		N/A	NO
89322	M08 240537	ERR3416415	Malta	Europe	2008	Neisseria meningitidis	11	ST-11 complex	1		N/A	NO
89323	M08 240646	ERR3416509	Malta	Europe	2008	Neisseria meningitidis	11	ST-11 complex	1		N/A	NO
89327	M09 240324	ERR3416418	Malta	Europe	2009	Neisseria meningitidis	8345	ST-11 complex	1		N/A	NO
89333	M15 240764	ERR3416457	Malta	Europe	2015	Neisseria meningitidis	11	ST-11 complex	1		N/A	NO
89380	M13 240382	ERR3416432	Malta	Europe	2013	Neisseria meningitidis	11	ST-11 complex	1		N/A	NO
89483	CHB086		Switzerland	Europe	2014	Neisseria meningitidis	11	ST-11 complex	1		N/A	NO	32561121
89510	SMG-19-930		UK	Europe	2016	Neisseria meningitidis	11	ST-11 complex	1		N/A	NO	33770146;34003852
89664	Nmen48		Spain	Europe	2019	Neisseria meningitidis	14956	ST-11 complex	1		N/A	NO
91758	SMG-19-1191		UK	Europe	2014	Neisseria meningitidis	11	ST-11 complex	1		N/A	NO	33770146;34003852
92759	Nm_7-18		Portugal	Europe	2018	Neisseria meningitidis	11	ST-11 complex	1		N/A	NO
92797	Nm_48-18		Portugal	Europe	2018	Neisseria meningitidis	11	ST-11 complex	1		N/A	NO
92799	Nm_50-18		Portugal	Europe	2018	Neisseria meningitidis	15524	ST-22 complex	1		N/A	NO
92819	Nm_80-18		Portugal	Europe	2018	Neisseria meningitidis	11	ST-11 complex	1		N/A	NO
93220	SMG-18-2275		Unknown	Unknown	Unknown	Neisseria meningitidis	11	ST-11 complex	1		N/A	NO
93222	SMG-18-2270		Unknown	Unknown	Unknown	Neisseria meningitidis	11	ST-11 complex	1		N/A	NO
93398	Nm_9-13		Portugal	Europe	2013	Neisseria meningitidis	11	ST-11 complex	1		N/A	NO
93668	DE14480		Germany	Europe	2019	Neisseria meningitidis	3015		1		N/A	NO
93902	IE17Nm28	ERR3606560	Ireland	Europe	2017	Neisseria meningitidis	11	ST-11 complex	1		N/A	NO
93906	IE17Nm41	ERR3606563	Ireland	Europe	2017	Neisseria meningitidis	11	ST-11 complex	1		N/A	NO
93910	IE17Nm50	ERR3606565	Ireland	Europe	2017	Neisseria meningitidis	11	ST-11 complex	1		N/A	NO
93914	IE17Nm54	ERR3606568	Ireland	Europe	2017	Neisseria meningitidis	11	ST-11 complex	1		N/A	NO
93917	IE18Nm02	ERR3606571	Ireland	Europe	2018	Neisseria meningitidis	11	ST-11 complex	1		N/A	NO
93919	IE18Nm04	ERR3606573	Ireland	Europe	2018	Neisseria meningitidis	11	ST-11 complex	1		N/A	NO
93924	181010	ERR3606627	Ireland	Europe	2018	Neisseria meningitidis	11	ST-11 complex	1		N/A	NO
93928	IE18Nm15	ERR3606580	Ireland	Europe	2018	Neisseria meningitidis	11	ST-11 complex	1		N/A	NO
93931	IE18Nm19	ERR3606583	Ireland	Europe	2018	Neisseria meningitidis	11	ST-11 complex	1		N/A	NO
93933	IE18Nm21	ERR3606585	Ireland	Europe	2018	Neisseria meningitidis	11	ST-11 complex	1		N/A	NO
93937	IE18Nm27	ERR3606588	Ireland	Europe	2018	Neisseria meningitidis	11	ST-11 complex	1		N/A	NO
93947	IE18Nm38	ERR3606595	Ireland	Europe	2018	Neisseria meningitidis	11	ST-11 complex	1		N/A	NO
93949	IE18Nm40	ERR3606597	Ireland	Europe	2018	Neisseria meningitidis	11	ST-11 complex	1		N/A	NO
93957	IE18Nm52	ERR3606603	Ireland	Europe	2018	Neisseria meningitidis	11	ST-11 complex	1		N/A	NO
93960	IE18Nm61	ERR3606606	Ireland	Europe	2018	Neisseria meningitidis	11	ST-11 complex	1		N/A	NO
93982	IE19Nm25	ERR3606616	Ireland	Europe	2019	Neisseria meningitidis	15207	ST-11 complex	1		N/A	NO
94306	M18 240571	ERR3664609	UK	Europe	2018	Neisseria meningitidis	11	ST-11 complex	1		N/A	NO
94407	M19 240099	ERR3664630	UK	Europe	2019	Neisseria meningitidis	15216		1		N/A	NO
94467	M19 240200	ERR3664611	UK	Europe	2019	Neisseria meningitidis	11	ST-11 complex	1		N/A	NO
95898	M12 240192	ERR5043359	UK	Europe	2012	Neisseria meningitidis	114	ST-22 complex	1		N/A	NO	33770146
95911	M20 240243	ERR5646968	UK	Europe	2020	Neisseria meningitidis	11	ST-11 complex	1		N/A	NO
95930	20-584		Sweden	Europe	2020	Neisseria meningitidis	11	ST-11 complex	1		N/A	NO
96354	M44912		USA	North America	2017	Neisseria meningitidis	11	ST-11 complex	1		N/A	NO	34003852
96426	M43647		USA	North America	2017	Neisseria meningitidis	11	ST-11 complex	1		N/A	NO	34003852
96624	M40986		USA	North America	2016	Neisseria meningitidis	247	ST-11 complex	1		N/A	NO	34003852
96752	M39855		USA	North America	2016	Neisseria meningitidis	11	ST-11 complex	1		N/A	NO	34003852
96933	M37956		USA	North America	2015	Neisseria meningitidis	11	ST-11 complex	1		N/A	NO	34003852
96964	M37483		USA	North America	2015	Neisseria meningitidis	11	ST-11 complex	1		N/A	NO	34003852
97010	M37220		USA	North America	2015	Neisseria meningitidis	5752	ST-11 complex	1		N/A	NO	34003852
97054	M29613		USA	North America	2014	Neisseria meningitidis	11	ST-11 complex	1		N/A	NO	34003852
97089	M29336		USA	North America	2013	Neisseria meningitidis	11	ST-11 complex	1		N/A	NO	34003852
97149	M29070		USA	North America	2013	Neisseria meningitidis	11	ST-11 complex	1		N/A	NO	34003852
97245	M28423		USA	North America	2014	Neisseria meningitidis	11	ST-11 complex	1		N/A	NO	34003852
97252	M28410		USA	North America	2013	Neisseria meningitidis	11	ST-11 complex	1		N/A	NO	34003852
97330	M26515		USA	North America	2013	Neisseria meningitidis	11	ST-11 complex	1		N/A	NO	34003852
97356	M26024		USA	North America	2013	Neisseria meningitidis	11	ST-11 complex	1		N/A	NO	34003852
97405	M25318		USA	North America	2012	Neisseria meningitidis	3015		1		N/A	NO	34003852
97430	M24333		USA	North America	2012	Neisseria meningitidis	11	ST-11 complex	1		N/A	NO	34003852
97431	M24331		USA	North America	2012	Neisseria meningitidis	11	ST-11 complex	1		N/A	NO	34003852
97445	M24035		USA	North America	2011	Neisseria meningitidis	11	ST-11 complex	1		N/A	NO	34003852
97451	M23970		USA	North America	2011	Neisseria meningitidis	11	ST-11 complex	1		N/A	NO	34003852
97478	M23352		USA	North America	2011	Neisseria meningitidis	11	ST-11 complex	1		N/A	NO	34003852
97488	M23228		USA	North America	2011	Neisseria meningitidis	11	ST-11 complex	1		N/A	NO	34003852
97489	M23227		USA	North America	2011	Neisseria meningitidis	11	ST-11 complex	1		N/A	NO	34003852
97580	M21733		USA	North America	2010	Neisseria meningitidis	11	ST-11 complex	1		N/A	NO	34003852
97584	M21672		USA	North America	2010	Neisseria meningitidis	11	ST-11 complex	1		N/A	NO	34003852
97612	M20997		USA	North America	2010	Neisseria meningitidis	11	ST-11 complex	1		N/A	NO
98478	22862		Spain	Europe	Unknown	Neisseria meningitidis	11	ST-11 complex	1		N/A	NO
99852	SMG-20-2096		UK	Europe	2015	Neisseria meningitidis	11	ST-11 complex	1		N/A	NO
100246	2842STDY5880998	ERR743284	The Netherlands	Europe	Unknown	Neisseria meningitidis	11	ST-11 complex	1		N/A	NO	32776867;33262994
100267	2842STDY5881019	ERR743304	Unknown	Unknown	Unknown	Neisseria meningitidis	11	ST-11 complex	1		N/A	NO	32776867;33262994
100280	2842STDY5881033	ERR743317	The Netherlands	Europe	Unknown	Neisseria meningitidis	11	ST-11 complex	1		N/A	NO	32776867;33262994
100429	2842STDY5881184	ERR715929	Unknown	Unknown	Unknown	Neisseria meningitidis	11	ST-11 complex	1		N/A	NO	32776867;33262994
100599	2842STDY5881530	ERR731305	The Netherlands	Europe	Unknown	Neisseria meningitidis	1287	ST-11 complex	1		N/A	NO	32776867;33262994
100666	2842STDY5881695	ERR716054	Unknown	Unknown	Unknown	Neisseria meningitidis	16633		1		N/A	NO	32776867;33262994
100812	850955		The Netherlands	Europe	Unknown	Neisseria meningitidis	1287	ST-11 complex	1		N/A	NO	28348877;33262994
100866	990738		The Netherlands	Europe	Unknown	Neisseria meningitidis	11	ST-11 complex	1		N/A	NO	28348877;33262994
100880	991930		The Netherlands	Europe	Unknown	Neisseria meningitidis	11	ST-11 complex	1		N/A	NO	28348877;33262994
101123	850955_II		The Netherlands	Europe	Unknown	Neisseria meningitidis	1287	ST-11 complex	1		N/A	NO	28348877
101177	990738_II		The Netherlands	Europe	Unknown	Neisseria meningitidis	11	ST-11 complex	1		N/A	NO	28348877
101191	991930_II		The Netherlands	Europe	Unknown	Neisseria meningitidis	11	ST-11 complex	1		N/A	NO	28348877
102592	FAM18_am		Australia	Oceania	2020	Neisseria meningitidis	11	ST-11 complex	1		N/A	NO
102593	FAM18dlst_am		Australia	Oceania	2020	Neisseria meningitidis	11	ST-11 complex	1		N/A	NO
105737	ММ2023		Russia	Asia	2019	Neisseria meningitidis	10033		1		N/A	NO
105738	ММ2024		Russia	Asia	2019	Neisseria meningitidis	10033		1		N/A	NO
105823	57886		South Africa	Africa	2019	Neisseria meningitidis	11	ST-11 complex	1		N/A	NO
106293	MM2055		Russia	Asia	2020	Neisseria meningitidis	16677		1		N/A	NO
106490	IE20Nm16		Ireland	Europe	2020	Neisseria meningitidis	11	ST-11 complex	1		N/A	NO
108028	Nm_14-20		Portugal	Europe	2020	Neisseria meningitidis	11	ST-11 complex	1		N/A	NO
369	M597		Israel	Asia	1988	Neisseria meningitidis	11	ST-11 complex	2		N/A	YES	8501321;9501229;12855736;15339342;15385499;15537808;17825091;19643763;25523208;26226598;28579305;34704920
39851	M05733		Israel	Asia	1988	Neisseria meningitidis	11	ST-11 complex	2		N/A	YES	27649262;28579305
19	S3131		Ghana	Africa	1973	Neisseria meningitidis	4	ST-4 complex	3	non-mosaic	76.004	NO	9501229;12855736;15339342;15385499;15537808;17825091;19643763;25523208;28112239
35	26		Niger	Africa	1963	Neisseria meningitidis	4	ST-4 complex	3	non-mosaic	76.004	NO	9501229;12855736;15339342;15385499;15537808;17825091;19643763;25523208;28112239
160	1014		Sudan	Africa	1985	Neisseria meningitidis	4	ST-4 complex	3	non-mosaic	76.004	NO	1452360;9501229;12855736;15385499;15537808;17825091;19643763;25523208;28112239
237	H44/76		Norway	Europe	1976	Neisseria meningitidis	32	ST-32 complex	3	non-mosaic	76.004	NO	9501229;12855736;15339342;15385499;15537808;17825091;19643763;21092259;21368196;25523208;25984558;28081260;34704920;36555284
240	MC58		UK	Europe	1983	Neisseria meningitidis	74	ST-32 complex	3	non-mosaic	76.004	NO	10710307;16151203;21092259;21368196;21622743;22422752;24097834;28081260;31551478;31756567;34704920;36555284
316	D8		Mali	Africa	1990	Neisseria meningitidis	4	ST-4 complex	3	non-mosaic	76.004	NO	9501229;12855736;15385499;15537808;17825091;19643763;25523208;28112239
340	196/87		Norway	Europe	1987	Neisseria meningitidis	32	ST-32 complex	3	non-mosaic	76.004	NO	8501321;9501229;12855736;15339342;15385499;15537808;17825091;19643763;25523208;25984558;34704920
387	2059001		Mali	Africa	1990	Neisseria meningitidis	4	ST-4 complex	3	non-mosaic	76.004	NO	1452360;9501229;12855736;15339342;15385499;15537808;17825091;19643763;25523208;28112239
400	BZ 83		The Netherlands	Europe	1984	Neisseria meningitidis	34	ST-32 complex	3	non-mosaic	76.004	NO	2119401;9501229;12855736;15385499;15537808;17825091;19643763;25523208;25984558;34704920
430	NG 080		Norway	Europe	1981	Neisseria meningitidis	32	ST-32 complex	3	non-mosaic	76.004	NO	9501229;12855736;15339342;15385499;15537808;17825091;19643763;25523208;25984558;34704920
431	NG144/82		Norway	Europe	1982	Neisseria meningitidis	32	ST-32 complex	3	non-mosaic	76.004	NO	9501229;12855736;15339342;15385499;15537808;17825091;19643763;25523208;25984558;34704920
434	NG PB24		Norway	Europe	1985	Neisseria meningitidis	32	ST-32 complex	3	non-mosaic	76.004	NO	9501229;12855736;15339342;15385499;15537808;17825091;19643763;25523208;25984558;34704920
441	8680		Chile	South America	1987	Neisseria meningitidis	32	ST-32 complex	3	non-mosaic	76.004	NO	9501229;12855736;15339342;15385499;15537808;17825091;19643763;25523208;25984558;34704920
467	690		India	Asia	1980	Neisseria meningitidis	4	ST-4 complex	3	non-mosaic	76.004	NO	1452360;9501229;12855736;15385499;15537808;17825091;19643763;25523208;28112239
613	Z2491		The Gambia	Africa	1983	Neisseria meningitidis	4	ST-4 complex	3	non-mosaic	76.004	NO	7592413;9501229;10761919;12855736;15339342;15385499;15537808;16151203;17825091;19643763;21092259;21368196;21622743;22422752;24097834;25523208;28112239;31551478;31756567;36555284
644	L93/4286		UK	Europe	1993	Neisseria meningitidis	11	ST-11 complex	3	non-mosaic	76.004	NO	9501229;10565901;12855736;15339342;15385499;15537808;17825091;19643763;22785191;25523208;26226598;28579305;33770146;34704920;35862973
657	860060		The Netherlands	Europe	1986	Neisseria meningitidis	24	ST-750 complex	3	non-mosaic	76.004	NO	9501229;12855736;15339342;15537808;17825091;19643763;21092259;25523208
662	2837	ERR063503	UK	Europe	1997	Neisseria meningitidis	50	ST-11 complex	3	non-mosaic	76.004	NO	10565901;22785191;26226598;28579305;33770146;34704920
672	2847	ERR063493	UK	Europe	1997	Neisseria meningitidis	50	ST-11 complex	3	non-mosaic	76.004	NO	10565901;22785191;26226598;28579305;34704920
891	OX9930467	ERR2213960	UK	Europe	1999	Neisseria meningitidis	1649	ST-1157 complex	3	non-mosaic	76.004	NO	33770146
893	OX9930621	ERR2214019	UK	Europe	1999	Neisseria meningitidis	457	ST-35 complex	3	non-mosaic	76.004	NO	33770146
921	OX9932276	ERR2214185	UK	Europe	1999	Neisseria meningitidis	1679	ST-35 complex	3	non-mosaic	76.004	NO	33770146
922	OX9932287	ERR2214189	UK	Europe	1999	Neisseria meningitidis	1680	ST-32 complex	3	non-mosaic	76.004	NO	33770146
940	0023/93	ERR036103	Czech Republic	Europe	1993	Neisseria meningitidis	11	ST-11 complex	3	non-mosaic	76.004	NO	11101585;15537808;17825091;18815379;28579305;34662348;34704920
946	0033/93	ERR036105	Czech Republic	Europe	1993	Neisseria meningitidis	733	ST-11 complex	3	non-mosaic	76.004	NO	11101585;15537808;17825091;18815379;28579305;34662348;34704920
948	0035/93	ERR036106	Czech Republic	Europe	1993	Neisseria meningitidis	11	ST-11 complex	3	non-mosaic	76.004	NO	11101585;15537808;17825091;18815379;28579305;34662348;34704920
949	0036/93	ERR036107	Czech Republic	Europe	1993	Neisseria meningitidis	11	ST-11 complex	3	non-mosaic	76.004	NO	11101585;15537808;17825091;18815379;28579305;34662348;34704920
950	0037/93	ERR036108	Czech Republic	Europe	1993	Neisseria meningitidis	11	ST-11 complex	3	non-mosaic	76.004	NO	11101585;15537808;17825091;18815379;28579305;34662348;34704920
952	0039/93	ERR036109	Czech Republic	Europe	1993	Neisseria meningitidis	11	ST-11 complex	3	non-mosaic	76.004	NO	11101585;15537808;17825091;18815379;28579305;34662348;34704920
954	0042/93	ERR036110	Czech Republic	Europe	1993	Neisseria meningitidis	11	ST-11 complex	3	non-mosaic	76.004	NO	11101585;15537808;17825091;18815379;28579305;34662348;34704920
957	0045/93	ERR036101	Czech Republic	Europe	1993	Neisseria meningitidis	11	ST-11 complex	3	non-mosaic	76.004	NO	11101585;15537808;17825091;18815379;28579305;34662348;34704920
958	0046/93	ERR036102	Czech Republic	Europe	1993	Neisseria meningitidis	11	ST-11 complex	3	non-mosaic	76.004	NO	11101585;15537808;17825091;18815379;28579305;34662348;34704920
967	0060/93	ERR133714	Czech Republic	Europe	1993	Neisseria meningitidis	1000	ST-35 complex	3	non-mosaic	76.004	NO	11101585;15537808;17825091;18815379;34662348
969	0062/93	ERR133716	Czech Republic	Europe	1993	Neisseria meningitidis	118	ST-32 complex	3	non-mosaic	76.004	NO	11101585;15537808;17825091;18815379;34662348;34704920
973	0067/93	ERR133720	Czech Republic	Europe	1993	Neisseria meningitidis	110	ST-41/44 complex	3	non-mosaic	76.004	NO	11101585;15537808;17825091;18815379;34662348;34704920
975	0069/93	ERR133722	Czech Republic	Europe	1993	Neisseria meningitidis	44	ST-41/44 complex	3	non-mosaic	76.004	NO	11101585;15537808;17825091;18815379;34662348;34704920
977	0071/93	ERR133724	Czech Republic	Europe	1993	Neisseria meningitidis	359	ST-41/44 complex	3	non-mosaic	76.004	NO	11101585;15537808;17825091;18815379;34662348;34704920
978	0073/93	ERR036112	Czech Republic	Europe	1993	Neisseria meningitidis	11	ST-11 complex	3	non-mosaic	76.004	NO	11101585;15537808;17825091;18815379;28579305;34662348;34704920
979	0074/93	ERR036116	Czech Republic	Europe	1993	Neisseria meningitidis	11	ST-11 complex	3	non-mosaic	76.004	NO	11101585;15537808;17825091;18815379;28579305;34662348;34704920
982	0079/93	ERR036118	Czech Republic	Europe	1993	Neisseria meningitidis	11	ST-11 complex	3	non-mosaic	76.004	NO	11101585;15537808;17825091;18815379;28579305;34662348;34704920
992	0093/93	ERR036119	Czech Republic	Europe	1993	Neisseria meningitidis	11	ST-11 complex	3	non-mosaic	76.004	NO	11101585;15537808;17825091;18815379;28579305;34662348;34704920
993	0095/93	ERR036120	Czech Republic	Europe	1993	Neisseria meningitidis	11	ST-11 complex	3	non-mosaic	76.004	NO	11101585;15537808;17825091;18815379;28579305;34662348;34704920
994	0096/93	ERR036121	Czech Republic	Europe	1993	Neisseria meningitidis	11	ST-11 complex	3	non-mosaic	76.004	NO	11101585;15537808;17825091;18815379;28579305;34662348;34704920
1017	BM33a	ERR522757	Greece	Europe	1996	Neisseria meningitidis	160	ST-35 complex	3	non-mosaic	76.004	NO
1168	BM33	ERR522749	Greece	Europe	1996	Neisseria meningitidis	33	ST-32 complex	3	non-mosaic	76.004	NO	34704920
1169	BM45	ERR522738	Greece	Europe	1996	Neisseria meningitidis	11	ST-11 complex	3	non-mosaic	76.004	NO	26226598;28579305;34704920
1170	BM45a	ERR522746	Greece	Europe	1996	Neisseria meningitidis	11	ST-11 complex	3	non-mosaic	76.004	NO	28579305;34704920;35862973
1179	W72a	ERR522785	Greece	Europe	1997	Neisseria meningitidis	211	ST-11 complex	3	non-mosaic	76.004	NO	28579305;34704920
1180	W72b	ERR522793	Greece	Europe	1997	Neisseria meningitidis	211	ST-11 complex	3	non-mosaic	76.004	NO	28579305;34704920
1191	BM33b	ERR522764	Greece	Europe	1996	Neisseria meningitidis	160	ST-35 complex	3	non-mosaic	76.004	NO
1192	BM33c	ERR522772	Greece	Europe	1996	Neisseria meningitidis	160	ST-35 complex	3	non-mosaic	76.004	NO
1193	BM33d	ERR522779	Greece	Europe	1996	Neisseria meningitidis	160	ST-35 complex	3	non-mosaic	76.004	NO
1195	BM49a	ERR522776	Greece	Europe	1996	Neisseria meningitidis	160	ST-35 complex	3	non-mosaic	76.004	NO
1196	BM49b	ERR522784	Greece	Europe	1996	Neisseria meningitidis	160	ST-35 complex	3	non-mosaic	76.004	NO
1570	0101/93	ERR036123	Czech Republic	Europe	1993	Neisseria meningitidis	11	ST-11 complex	3	non-mosaic	76.004	NO	11101585;15537808;17825091;18815379;28579305;34662348;34704920
1571	0102/93	ERR036113	Czech Republic	Europe	1993	Neisseria meningitidis	11	ST-11 complex	3	non-mosaic	76.004	NO	11101585;15537808;17825091;18815379;28579305;34662348;34704920
1572	0103/93	ERR036114	Czech Republic	Europe	1993	Neisseria meningitidis	11	ST-11 complex	3	non-mosaic	76.004	NO	11101585;15537808;17825091;18815379;28579305;34662348;34704920
1573	0104/93	ERR036115	Czech Republic	Europe	1993	Neisseria meningitidis	672	ST-11 complex	3	non-mosaic	76.004	NO	11101585;15537808;17825091;18815379;28579305;34662348;34704920
1585	0117/93	ERR133743	Czech Republic	Europe	1993	Neisseria meningitidis	108	ST-41/44 complex	3	non-mosaic	76.004	NO	11101585;15537808;17825091;18815379;34662348;34704920
1588	0120/93	ERR133745	Czech Republic	Europe	1993	Neisseria meningitidis	721	ST-41/44 complex	3	non-mosaic	76.004	NO	11101585;15537808;17825091;18815379;34662348;34704920
1603	0213/93	ERR133765	Czech Republic	Europe	1993	Neisseria meningitidis	44	ST-41/44 complex	3	non-mosaic	76.004	NO	11101585;15537808;17825091;18815379;34662348;34704920
1604	0214/93	ERR133766	Czech Republic	Europe	1993	Neisseria meningitidis	44	ST-41/44 complex	3	non-mosaic	76.004	NO	11101585;15537808;17825091;18815379;34662348;34704920
1605	0215/93	ERR133767	Czech Republic	Europe	1993	Neisseria meningitidis	110	ST-41/44 complex	3	non-mosaic	76.004	NO	11101585;15537808;17825091;18815379;34662348;34704920
1606	0216/93	ERR133768	Czech Republic	Europe	1993	Neisseria meningitidis	111	ST-41/44 complex	3	non-mosaic	76.004	NO	11101585;15537808;17825091;18815379;34662348;34704920
1607	0217/93	ERR133769	Czech Republic	Europe	1993	Neisseria meningitidis	111	ST-41/44 complex	3	non-mosaic	76.004	NO	11101585;15537808;17825091;18815379;34662348;34704920
1615	0225/93	ERR133777	Czech Republic	Europe	1993	Neisseria meningitidis	110	ST-41/44 complex	3	non-mosaic	76.004	NO	11101585;15537808;17825091;18815379;34662348;34704920
1616	0226/93	ERR137095	Czech Republic	Europe	1993	Neisseria meningitidis	110	ST-41/44 complex	3	non-mosaic	76.004	NO	11101585;15537808;17825091;18815379;34662348;34704920
1617	0227/93	ERR137096	Czech Republic	Europe	1993	Neisseria meningitidis	110	ST-41/44 complex	3	non-mosaic	76.004	NO	11101585;15537808;17825091;18815379;34662348;34704920
1618	0228/93	ERR137097	Czech Republic	Europe	1993	Neisseria meningitidis	110	ST-41/44 complex	3	non-mosaic	76.004	NO	11101585;15537808;17825091;18815379;34662348;34704920
1633	0244/93	ERR137112	Czech Republic	Europe	1993	Neisseria meningitidis	44	ST-41/44 complex	3	non-mosaic	76.004	NO	11101585;15537808;17825091;18815379;34662348;34704920
1640	0253/93	ERR137119	Czech Republic	Europe	1993	Neisseria meningitidis	44	ST-41/44 complex	3	non-mosaic	76.004	NO	11101585;15537808;17825091;18815379;34662348;34704920
1642	0255/93	ERR137121	Czech Republic	Europe	1993	Neisseria meningitidis	44	ST-41/44 complex	3	non-mosaic	76.004	NO	11101585;15537808;17825091;18815379;34662348;34704920
1652	0272/93	ERR036068	Czech Republic	Europe	1993	Neisseria meningitidis	11	ST-11 complex	3	non-mosaic	76.004	NO	11101585;15537808;17825091;18815379;28579305;34662348
1955	0011/93	ERR133689	Czech Republic	Europe	1993	Neisseria meningitidis	740	ST-41/44 complex	3	non-mosaic	76.004	NO	15537808;34662348;34704920;36913385
1958	0307/93	ERR137146	Czech Republic	Europe	1993	Neisseria meningitidis	44	ST-41/44 complex	3	non-mosaic	76.004	NO	11101585;15537808;17825091;18815379;34662348;34704920
2233	0531/93	ERR133791	Czech Republic	Europe	1993	Neisseria meningitidis	1015	ST-32 complex	3	non-mosaic	76.004	NO	15537808;34662348;34704920;36913385
2818	OX0050408		UK	Europe	2000	Neisseria meningitidis	1875	ST-41/44 complex	3	non-mosaic	76.004	NO	33770146;34662348
3392	OX9930468	ERR2213962	UK	Europe	1999	Neisseria meningitidis	33	ST-32 complex	3	non-mosaic	76.004	NO	33770146
3397	OX9930766	ERR2214086	UK	Europe	1999	Neisseria meningitidis	1679	ST-35 complex	3	non-mosaic	76.004	NO	33770146
3404	OX9931589	ERR2214209	UK	Europe	1999	Neisseria meningitidis	750	ST-750 complex	3	non-mosaic	76.004	NO	33770146
3407	OX9931612	ERR2214224	UK	Europe	1999	Neisseria meningitidis	160	ST-35 complex	3	non-mosaic	76.004	NO	33770146
3423	OX9932210	ERR2214157	UK	Europe	1999	Neisseria meningitidis	2381	ST-35 complex	3	non-mosaic	76.004	NO	33770146
4218	OX9930181	ERR2214095	UK	Europe	1999	Neisseria meningitidis	13203		3	non-mosaic	76.004	NO	33770146
4229	OX9930513	ERR2213969	UK	Europe	1999	Neisseria meningitidis	3074	ST-35 complex	3	non-mosaic	76.004	NO	33770146
4330	OX9931582	ERR2214206	UK	Europe	1999	Neisseria meningitidis	35	ST-35 complex	3	non-mosaic	76.004	NO	33770146
6986	0131/95	ERR310519	Czech Republic	Europe	1995	Neisseria meningitidis	4993	ST-11 complex	3	non-mosaic	76.004	NO	28579305;36913385
7891	0179/04	ERR310539	Czech Republic	Europe	2004	Neisseria meningitidis	5756	ST-11 complex	3	non-mosaic	76.004	NO	28579305;36913385
7892	0263/04	ERR310540	Czech Republic	Europe	2004	Neisseria meningitidis	5757	ST-11 complex	3	non-mosaic	76.004	NO	28579305;36913385
8139	0320/93	ERR137154	Czech Republic	Europe	1993	Neisseria meningitidis	44	ST-41/44 complex	3	non-mosaic	76.004	NO	11101585;15537808;17825091;18815379;34662348;34704920
8682	0030/01	ERR310534	Czech Republic	Europe	2001	Neisseria meningitidis	11	ST-11 complex	3	non-mosaic	76.004	NO	28579305;36913385
10479	0233/96	ERR310523	Czech Republic	Europe	1996	Neisseria meningitidis	11	ST-11 complex	3	non-mosaic	76.004	NO	15528708;28579305;36913385
10487	0288/96	ERR310524	Czech Republic	Europe	1996	Neisseria meningitidis	11	ST-11 complex	3	non-mosaic	76.004	NO	15528708;28579305;36913385
10499	0467/96	ERR310525	Czech Republic	Europe	1996	Neisseria meningitidis	11	ST-11 complex	3	non-mosaic	76.004	NO	15528708;28579305;36913385
10500	0492/96	ERR310526	Czech Republic	Europe	1996	Neisseria meningitidis	11	ST-11 complex	3	non-mosaic	76.004	NO	15528708;28579305;36913385
13420	0106/07	ERR310541	Czech Republic	Europe	2007	Neisseria meningitidis	11	ST-11 complex	3	non-mosaic	76.004	NO	28579305;36913385
15242	0351/93	ERR036082	Czech Republic	Europe	1993	Neisseria meningitidis	11	ST-11 complex	3	non-mosaic	76.004	NO	15537808;28579305;34662348;36913385
15249	0379/93	ERR137173	Czech Republic	Europe	1993	Neisseria meningitidis	118	ST-32 complex	3	non-mosaic	76.004	NO	15537808;34662348;34704920;36913385
15313	0469/93	ERR133785	Czech Republic	Europe	1993	Neisseria meningitidis	118	ST-32 complex	3	non-mosaic	76.004	NO	15537808;34662348;34704920;36913385
15315	0489/93	ERR036074	Czech Republic	Europe	1993	Neisseria meningitidis	11	ST-11 complex	3	non-mosaic	76.004	NO	15537808;28579305;34662348;36913385
15319	0500/93	ERR036076	Czech Republic	Europe	1993	Neisseria meningitidis	11	ST-11 complex	3	non-mosaic	76.004	NO	15537808;28579305;34662348;36913385
15344	0538/93	ERR036094	Czech Republic	Europe	1993	Neisseria meningitidis	11	ST-11 complex	3	non-mosaic	76.004	NO	15537808;28579305;34662348;36913385
15623	0091/04	ERR310537	Czech Republic	Europe	2004	Neisseria meningitidis	5756	ST-11 complex	3	non-mosaic	76.004	NO	28579305;36913385
15630	0140/04	ERR310538	Czech Republic	Europe	2004	Neisseria meningitidis	5756	ST-11 complex	3	non-mosaic	76.004	NO	28579305;36913385
18738	0082/11	ERR310542	Czech Republic	Europe	2011	Neisseria meningitidis	11	ST-11 complex	3	non-mosaic	76.004	NO	28579305;36913385
19358	M6190		USA	North America	1999	Neisseria meningitidis	1988	ST-11 complex	3	non-mosaic	76.004	NO	21368196;28579305
19361	ES14902		Spain	Europe	Unknown	Neisseria meningitidis	11	ST-11 complex	3	non-mosaic	76.004	NO	21368196;28579305
19362	CU385		Cuba	North America	1980	Neisseria meningitidis	33	ST-32 complex	3	non-mosaic	76.004	NO	21368196;34704920
19365	K1207		Italy	Europe	2007	Neisseria meningitidis	11	ST-11 complex	3	non-mosaic	76.004	NO	20675487;26226598;28579305
19505	S0108		Italy	Europe	2008	Neisseria meningitidis	11	ST-11 complex	3	non-mosaic	76.004	NO	20675487;26226598;28579305
19973	M10 240525	ERR170944	UK	Europe	2010	Neisseria meningitidis	2931	ST-32 complex	3	non-mosaic	76.004	NO	26515523;27521232;29553330;29847547;30687793;32375989;33770146;34003852;34704920
19985	M10 240549	ERR170956	UK	Europe	2010	Neisseria meningitidis	41	ST-41/44 complex	3	non-mosaic	76.004	NO	26515523;27521232;29553330;29847547;30687793;32375989;33770146;34003852;34662348
19996	M10 240578	ERR170967	UK	Europe	2010	Neisseria meningitidis	34	ST-32 complex	3	non-mosaic	76.004	NO	26515523;27521232;29553330;29847547;30687793;32375989;33770146;34003852;34704920
20000	M10 240582	ERR170971	UK	Europe	2010	Neisseria meningitidis	34	ST-32 complex	3	non-mosaic	76.004	NO	26515523;27521232;29553330;29847547;30687793;32375989;33770146;34003852;34704920
20030	M10 240627	ERR171000	UK	Europe	2010	Neisseria meningitidis	6083	ST-32 complex	3	non-mosaic	76.004	NO	26515523;27521232;29553330;29847547;30687793;32375989;33770146;34003852;34704920
20048	M10 240657	ERR171018	UK	Europe	2010	Neisseria meningitidis	35	ST-35 complex	3	non-mosaic	76.004	NO	26515523;27521232;29553330;29847547;30687793;32375989;33770146;34003852
20066	M10 240684	ERR171036	UK	Europe	2010	Neisseria meningitidis	11	ST-11 complex	3	non-mosaic	76.004	NO	26226598;26515523;27521232;28579305;29553330;29847547;30687793;32375989;33770146;34003852;35862973
20112	M10 240753	ERR171080	UK	Europe	2010	Neisseria meningitidis	34	ST-32 complex	3	non-mosaic	76.004	NO	26515523;27521232;29553330;29847547;30687793;32375989;33770146;34003852;34704920
20120	M10 240767	ERR171088	UK	Europe	2010	Neisseria meningitidis	34	ST-32 complex	3	non-mosaic	76.004	NO	26515523;27521232;29553330;29847547;30687793;32375989;33770146;34003852;34704920
20139	M10 240790	ERR171106	UK	Europe	2010	Neisseria meningitidis	259	ST-32 complex	3	non-mosaic	76.004	NO	26515523;27521232;29553330;29847547;30687793;32375989;33770146;34003852;34704920
20161	M10 240824	ERR170744	UK	Europe	2010	Neisseria meningitidis	32	ST-32 complex	3	non-mosaic	76.004	NO	26515523;27521232;29553330;29847547;30687793;32375989;33770146;34003852;34704920
20176	M11 240013	ERR170756	UK	Europe	2011	Neisseria meningitidis	9890	ST-32 complex	3	non-mosaic	76.004	NO	26515523;27521232;29553330;29847547;30687793;32375989;33770146;34003852;34704920
20179	M11 240016	ERR170759	UK	Europe	2011	Neisseria meningitidis	1096	ST-32 complex	3	non-mosaic	76.004	NO	26515523;27521232;29553330;29847547;30687793;32375989;33770146;34003852;34704920
20181	M11 240018	ERR170761	UK	Europe	2011	Neisseria meningitidis	9820	ST-41/44 complex	3	non-mosaic	76.004	NO	26515523;27521232;29553330;29847547;30687793;32375989;33770146;34003852;34662348
20183	M11 240021	ERR170763	UK	Europe	2011	Neisseria meningitidis	259	ST-32 complex	3	non-mosaic	76.004	NO	26515523;27521232;29553330;29847547;30687793;32375989;33770146;34003852;34704920
20215	M11 240056	ERR170783	UK	Europe	2011	Neisseria meningitidis	11	ST-11 complex	3	non-mosaic	76.004	NO	26226598;26515523;27521232;28579305;29553330;29847547;30687793;32375989;33770146;34003852
20228	M11 240069	ERR170788	UK	Europe	2011	Neisseria meningitidis	35	ST-35 complex	3	non-mosaic	76.004	NO	26515523;27521232;29553330;29847547;30687793;32375989;33770146;34003852
20238	M11 240082	ERR170798	UK	Europe	2011	Neisseria meningitidis	290	ST-32 complex	3	non-mosaic	76.004	NO	26515523;27521232;29553330;29847547;30687793;32375989;33770146;34003852;34704920
20275	M11 240147	ERR170835	UK	Europe	2011	Neisseria meningitidis	213	ST-213 complex	3	non-mosaic	76.004	NO	26515523;27521232;29553330;29847547;30687793;32375989;33770146;34003852;34704920
20291	M11 240174	ERR170851	UK	Europe	2011	Neisseria meningitidis	35	ST-35 complex	3	non-mosaic	76.004	NO	26515523;27521232;29553330;29847547;30687793;32375989;33770146;34003852
20292	M11 240175	ERR170852	UK	Europe	2011	Neisseria meningitidis	33	ST-32 complex	3	non-mosaic	76.004	NO	26515523;27521232;29553330;29847547;30687793;32375989;33770146;34003852;34704920
20297	M11 240183	ERR170857	UK	Europe	2011	Neisseria meningitidis	32	ST-32 complex	3	non-mosaic	76.004	NO	26515523;27521232;29553330;29847547;30687793;32375989;33770146;34003852;34704920
20319	M11 240232	ERR170879	UK	Europe	2011	Neisseria meningitidis	35	ST-35 complex	3	non-mosaic	76.004	NO	26515523;27521232;29553330;29847547;30687793;32375989;33770146;34003852
20353	M11 240285	ERR170913	UK	Europe	2011	Neisseria meningitidis	33	ST-32 complex	3	non-mosaic	76.004	NO	26515523;27521232;29553330;29847547;30687793;32375989;33770146;34003852;34704920
20367	M11 240304	ERR170927	UK	Europe	2011	Neisseria meningitidis	2888		3	non-mosaic	76.004	NO	26515523;27521232;29553330;29847547;30687793;32375989;33770146;34003852
20382	M11 240324	ERR172505	UK	Europe	2011	Neisseria meningitidis	32	ST-32 complex	3	non-mosaic	76.004	NO	26515523;27521232;29553330;29847547;30687793;32375989;33770146;34003852;34704920
20393	M11 240342	ERR172516	UK	Europe	2011	Neisseria meningitidis	32	ST-32 complex	3	non-mosaic	76.004	NO	26515523;27521232;29553330;29847547;30687793;32375989;33770146;34003852;34704920
20403	M11 240356	ERR172526	UK	Europe	2011	Neisseria meningitidis	32	ST-32 complex	3	non-mosaic	76.004	NO	26515523;27521232;29553330;29847547;30687793;32375989;33770146;34003852;34704920
20409	M11 240366	ERR172532	UK	Europe	2011	Neisseria meningitidis	33	ST-32 complex	3	non-mosaic	76.004	NO	27521232;29553330;29847547;30687793;32375989;33770146;34003852;34704920
20420	M11 240383	ERR172543	UK	Europe	2011	Neisseria meningitidis	3077	ST-35 complex	3	non-mosaic	76.004	NO	26515523;27521232;29553330;29847547;30687793;32375989;33770146;34003852
20427	M11 240392	ERR172550	UK	Europe	2011	Neisseria meningitidis	290	ST-32 complex	3	non-mosaic	76.004	NO	26515523;27521232;29553330;29847547;30687793;32375989;33770146;34003852;34704920
20432	M11 240398	ERR172555	UK	Europe	2011	Neisseria meningitidis	41	ST-41/44 complex	3	non-mosaic	76.004	NO	26515523;27521232;29553330;29847547;30687793;32375989;33770146;34003852;34662348
20477	H44/76		Norway	Europe	1976	Neisseria meningitidis	32	ST-32 complex	3	non-mosaic	76.004	NO	21378179;34704920;36555284
20678	M23485		USA	North America	2011	Neisseria meningitidis	10012	ST-32 complex	3	non-mosaic	76.004	NO	34003852
20679			USA	North America	2011	Neisseria meningitidis			3	non-mosaic	76.004	NO
20739	M09 240042	ERR237319	UK	Europe	Unknown	Neisseria meningitidis	35	ST-35 complex	3	non-mosaic	76.004	NO
20740	M09 240044	ERR237327	UK	Europe	Unknown	Neisseria meningitidis	32	ST-32 complex	3	non-mosaic	76.004	NO
20888	PM6TS	ERR237326	UK	Europe	Unknown	Neisseria meningitidis	11	ST-11 complex	3	non-mosaic	76.004	NO	28579305
20889	PM6B	ERR237334	UK	Europe	Unknown	Neisseria meningitidis	11	ST-11 complex	3	non-mosaic	76.004	NO	28579305
20896	PM51TS	ERR237259	UK	Europe	Unknown	Neisseria meningitidis	32	ST-32 complex	3	non-mosaic	76.004	NO
20913	PM59CSF	ERR237374	UK	Europe	Unknown	Neisseria meningitidis	35	ST-35 complex	3	non-mosaic	76.004	NO
20914	PM59TS	ERR237373	UK	Europe	Unknown	Neisseria meningitidis	35	ST-35 complex	3	non-mosaic	76.004	NO
20930	PM52B	ERR237360	UK	Europe	Unknown	Neisseria meningitidis	33	ST-32 complex	3	non-mosaic	76.004	NO
20931	PM52TS	ERR237359	UK	Europe	Unknown	Neisseria meningitidis	33	ST-32 complex	3	non-mosaic	76.004	NO
20937	PM46TS1	ERR237280	UK	Europe	Unknown	Neisseria meningitidis	1791	ST-269 complex	3	non-mosaic	76.004	NO
20938	PM46B	ERR237281	UK	Europe	Unknown	Neisseria meningitidis	1791	ST-269 complex	3	non-mosaic	76.004	NO
21131	M11 240495	ERR314123	UK	Europe	2011	Neisseria meningitidis	259	ST-32 complex	3	non-mosaic	76.004	NO	26515523;27521232;29553330;29847547;30687793;32375989;33770146;34003852
21134	M11 240502	ERR314126	UK	Europe	2011	Neisseria meningitidis	11	ST-11 complex	3	non-mosaic	76.004	NO	26226598;26515523;27521232;28579305;29553330;29847547;30687793;32375989;33770146;34003852;35862973
21176	M11 240742	ERR294380	UK	Europe	2011	Neisseria meningitidis	35	ST-35 complex	3	non-mosaic	76.004	NO	26515523;27521232;29553330;29847547;30687793;32375989;33770146;34003852
21237	M11 241016	ERR294441	UK	Europe	2011	Neisseria meningitidis	11	ST-11 complex	3	non-mosaic	76.004	NO	26226598;26515523;27521232;28579305;29553330;29847547;30687793;32375989;33770146;34003852
21311	M12 240033	ERR314220	UK	Europe	2012	Neisseria meningitidis	11	ST-11 complex	3	non-mosaic	76.004	NO	26226598;26515523;27521232;28579305;29553330;29847547;30687793;32375989;33770146;34003852;35862973
21326	M12 240054	ERR314235	UK	Europe	2012	Neisseria meningitidis	32	ST-32 complex	3	non-mosaic	76.004	NO	26515523;27521232;29553330;29847547;30687793;32375989;33770146;34003852
21328	M12 240058	ERR314237	UK	Europe	2012	Neisseria meningitidis	32	ST-32 complex	3	non-mosaic	76.004	NO	26515523;27521232;29553330;29847547;30687793;32375989;33770146;34003852
21330	M12 240061	ERR314239	UK	Europe	2012	Neisseria meningitidis	11	ST-11 complex	3	non-mosaic	76.004	NO	26226598;26515523;27521232;28579305;29553330;29847547;30687793;32375989;33770146;34003852;35862973
21361	M12 240104	ERR310967	UK	Europe	2012	Neisseria meningitidis	11	ST-11 complex	3	non-mosaic	76.004	NO	26515523;27521232;28579305;29553330;29847547;30687793;32375989;33770146;34003852
26025	86		Japan	Asia	1984	Neisseria meningitidis	2338	ST-32 complex	3	non-mosaic	76.004	NO	25984558
26026	277		China	Asia	1978	Neisseria meningitidis	1784	ST-32 complex	3	non-mosaic	76.004	NO	25984558
26027	350		South Africa	Africa	1985	Neisseria meningitidis	10245	ST-32 complex	3	non-mosaic	76.004	NO	25984558
26028	2645		China	Asia	1974	Neisseria meningitidis	32	ST-32 complex	3	non-mosaic	76.004	NO	25984558
26029	8733		Chile	South America	1980	Neisseria meningitidis	32	ST-32 complex	3	non-mosaic	76.004	NO	25984558
26030	79694		Canada	North America	1979	Neisseria meningitidis	32	ST-32 complex	3	non-mosaic	76.004	NO	25984558
26031	82238		Canada	North America	1978	Neisseria meningitidis	32	ST-32 complex	3	non-mosaic	76.004	NO	25984558
26032	96038		Canada	North America	1996	Neisseria meningitidis	7783	ST-32 complex	3	non-mosaic	76.004	NO	25984558
26033	25/76		Denmark	Europe	1976	Neisseria meningitidis	2400	ST-32 complex	3	non-mosaic	76.004	NO	25984558
26034	27/86		Brazil	South America	1986	Neisseria meningitidis	33	ST-32 complex	3	non-mosaic	76.004	NO	25984558
26035	270/94		Argentina	South America	1994	Neisseria meningitidis	1880	ST-32 complex	3	non-mosaic	76.004	NO	25984558
26036	70/92		Cuba	North America	1992	Neisseria meningitidis	33	ST-32 complex	3	non-mosaic	76.004	NO	25984558
26037	71/87		Brazil	South America	1987	Neisseria meningitidis	33	ST-32 complex	3	non-mosaic	76.004	NO	25984558
26038	84/89		Brazil	South America	1989	Neisseria meningitidis	32	ST-32 complex	3	non-mosaic	76.004	NO	25984558
26039	92/30		New Zealand	Oceania	1995	Neisseria meningitidis	32	ST-32 complex	3	non-mosaic	76.004	NO	25984558
26041	AO5		South Africa	Africa	1988	Neisseria meningitidis	10246	ST-32 complex	3	non-mosaic	76.004	NO	25984558
26042	H1100/87		UK	Europe	1987	Neisseria meningitidis	33	ST-32 complex	3	non-mosaic	76.004	NO	25984558
26043	H172		USA	North America	1970	Neisseria meningitidis	32	ST-32 complex	3	non-mosaic	76.004	NO	25984558
26044	H355		Norway	Europe	1975	Neisseria meningitidis	32	ST-32 complex	3	non-mosaic	76.004	NO	25984558
26045	M1037		USA	North America	1993	Neisseria meningitidis	32	ST-32 complex	3	non-mosaic	76.004	NO	25984558
26046	M2528		USA	North America	1996	Neisseria meningitidis	32	ST-32 complex	3	non-mosaic	76.004	NO	25984558
26048	M64		Morocco	Africa	1994	Neisseria meningitidis	802	ST-32 complex	3	non-mosaic	76.004	NO	25984558
26049	MA5587		Spain	Europe	1985	Neisseria meningitidis	32	ST-32 complex	3	non-mosaic	76.004	NO	25984558
26050	MA5873		Spain	Europe	1985	Neisseria meningitidis	33	ST-32 complex	3	non-mosaic	76.004	NO	25984558
26052	N20/08		Norway	Europe	2008	Neisseria meningitidis	32	ST-32 complex	3	non-mosaic	76.004	NO	25984558
26053	N24/99		Norway	Europe	1999	Neisseria meningitidis	32	ST-32 complex	3	non-mosaic	76.004	NO	25984558
26054	N71/00		Norway	Europe	2000	Neisseria meningitidis	32	ST-32 complex	3	non-mosaic	76.004	NO	25984558
26056	P15		Norway	Europe	1969	Neisseria meningitidis	32	ST-32 complex	3	non-mosaic	76.004	NO	25984558
26057	P28		Norway	Europe	1969	Neisseria meningitidis	32	ST-32 complex	3	non-mosaic	76.004	NO	25984558
26284	T248	ERR406600	UK	Europe	2011	Neisseria meningitidis	1679	ST-35 complex	3	non-mosaic	76.004	NO
26300	V268	ERR406616	UK	Europe	2012	Neisseria meningitidis	457	ST-35 complex	3	non-mosaic	76.004	NO
26301	T193	ERR406617	UK	Europe	2011	Neisseria meningitidis	32	ST-32 complex	3	non-mosaic	76.004	NO
26340	V128	ERR406656	UK	Europe	2011	Neisseria meningitidis	865	ST-865 complex	3	non-mosaic	76.004	NO
26366	R128	ERR406681	UK	Europe	2011	Neisseria meningitidis	865	ST-865 complex	3	non-mosaic	76.004	NO
26379	R193	ERR406694	UK	Europe	2011	Neisseria meningitidis	32	ST-32 complex	3	non-mosaic	76.004	NO
26452	H18-H18-01	ERR406767	UK	Europe	Unknown	Neisseria meningitidis	74	ST-32 complex	3	non-mosaic	76.004	NO
26455	C2	ERR406770	UK	Europe	Unknown	Neisseria meningitidis	74	ST-32 complex	3	non-mosaic	76.004	NO
26459	T128	ERR406774	UK	Europe	2011	Neisseria meningitidis	865	ST-865 complex	3	non-mosaic	76.004	NO
26504	V125	ERR406819	UK	Europe	2011	Neisseria meningitidis	457	ST-35 complex	3	non-mosaic	76.004	NO
26541	2851		Norway	Europe	Unknown	Neisseria meningitidis	32	ST-32 complex	3	non-mosaic	76.004	NO
26542	3043		Norway	Europe	Unknown	Neisseria meningitidis	32	ST-32 complex	3	non-mosaic	76.004	NO
26543	3207		Norway	Europe	Unknown	Neisseria meningitidis	32	ST-32 complex	3	non-mosaic	76.004	NO
26544	3311		Norway	Europe	Unknown	Neisseria meningitidis	32	ST-32 complex	3	non-mosaic	76.004	NO
26545	3312		Norway	Europe	Unknown	Neisseria meningitidis	32	ST-32 complex	3	non-mosaic	76.004	NO
26733	LNP27256		France	Europe	2013	Neisseria meningitidis	11	ST-11 complex	3	non-mosaic	76.004	NO	24092789;26226598;27167067;28579305;35862973
26824	IE10Nm25	ERR351667	Ireland	Europe	2010	Neisseria meningitidis	11	ST-11 complex	3	non-mosaic	76.004	NO	26226598;27521232;28579305;31141820;34003852;35862973
26828	12029_2010	ERR351671	Ireland	Europe	2010	Neisseria meningitidis	1096	ST-32 complex	3	non-mosaic	76.004	NO	27521232;34003852
26850	IE11Nm21	ERR351693	Ireland	Europe	2011	Neisseria meningitidis	32	ST-32 complex	3	non-mosaic	76.004	NO	27521232;30135218;34003852
27088	LNP21362		France	Europe	2004	Neisseria meningitidis	32	ST-32 complex	3	non-mosaic	76.004	NO	28081260;31756567
27785	M12 240647	ERR473004	UK	Europe	2012	Neisseria meningitidis	1096	ST-32 complex	3	non-mosaic	76.004	NO	27521232;29553330;29847547;30687793;32375989;33770146;34003852
27803	M12 240682	ERR473028	UK	Europe	2012	Neisseria meningitidis	11	ST-11 complex	3	non-mosaic	76.004	NO	26226598;27521232;28579305;29553330;29847547;30687793;32375989;33770146;34003852;35862973
27809	M12 240693	ERR473034	UK	Europe	2012	Neisseria meningitidis	290	ST-32 complex	3	non-mosaic	76.004	NO	27521232;29553330;29847547;30687793;32375989;33770146;34003852
27819	M12 240714	ERR473048	UK	Europe	2012	Neisseria meningitidis	259	ST-32 complex	3	non-mosaic	76.004	NO	27521232;29553330;29847547;30687793;32375989;33770146;34003852
27824	M12 240725	ERR473056	UK	Europe	2012	Neisseria meningitidis	35	ST-35 complex	3	non-mosaic	76.004	NO	27521232;29553330;29847547;30687793;32375989;33770146;34003852
27826	M12 240730	ERR473059	UK	Europe	2012	Neisseria meningitidis	34	ST-32 complex	3	non-mosaic	76.004	NO	27521232;29553330;29847547;30687793;32375989;33770146;34003852
27838	M12 240758	ERR473077	UK	Europe	2012	Neisseria meningitidis	10700	ST-32 complex	3	non-mosaic	76.004	NO	27521232;29553330;29847547;30687793;32375989;33770146;34003852
27840	M12 240765	ERR473081	UK	Europe	2012	Neisseria meningitidis	2738	ST-269 complex	3	non-mosaic	76.004	NO	27521232;29553330;29847547;30687793;32375989;33770146;34003852
27850	M12 240790	ERR473099	UK	Europe	2012	Neisseria meningitidis	33	ST-32 complex	3	non-mosaic	76.004	NO	27521232;29553330;29847547;30687793;32375989;33770146;34003852
27852	M12 240794	ERR473102	UK	Europe	2012	Neisseria meningitidis	10701	ST-35 complex	3	non-mosaic	76.004	NO	27521232;29553330;29847547;30687793;32375989;33770146;34003852
27862	M12 240817	ERR473118	UK	Europe	2012	Neisseria meningitidis	32	ST-32 complex	3	non-mosaic	76.004	NO	27521232;29553330;29847547;30687793;32375989;33770146;34003852
27863	M12 240818	ERR473119	UK	Europe	2012	Neisseria meningitidis	259	ST-32 complex	3	non-mosaic	76.004	NO	27521232;29553330;29847547;30687793;32375989;33770146;34003852
27894	M12 240884	ERR473160	UK	Europe	2012	Neisseria meningitidis	32	ST-32 complex	3	non-mosaic	76.004	NO	27521232;29553330;29847547;30687793;32375989;33770146;34003852
27897	M12 240896	ERR473168	UK	Europe	2012	Neisseria meningitidis	1096	ST-32 complex	3	non-mosaic	76.004	NO	27521232;29553330;29847547;30687793;32375989;33770146;34003852
27915	M13 240023	ERR466870	UK	Europe	2013	Neisseria meningitidis	35	ST-35 complex	3	non-mosaic	76.004	NO	27521232;29553330;29847547;30687793;32375989;33770146;34003852
27919	M13 240032	ERR466877	UK	Europe	2013	Neisseria meningitidis	35	ST-35 complex	3	non-mosaic	76.004	NO	27521232;29553330;29847547;30687793;32375989;33770146;34003852
27953	M13 240106	ERR466926	UK	Europe	2013	Neisseria meningitidis	32	ST-32 complex	3	non-mosaic	76.004	NO	27521232;29553330;29847547;30687793;32375989;33770146;34003852
27957	M13 240118	ERR466933	UK	Europe	2013	Neisseria meningitidis	34	ST-32 complex	3	non-mosaic	76.004	NO	27521232;29553330;29847547;30687793;32375989;33770146;34003852
27976	M13 240161	ERR473193	UK	Europe	2013	Neisseria meningitidis	35	ST-35 complex	3	non-mosaic	76.004	NO	27521232;29553330;29847547;30687793;32375989;33770146;34003852
27992	M13 240199	ERR473219	UK	Europe	2013	Neisseria meningitidis	11	ST-11 complex	3	non-mosaic	76.004	NO	26226598;27521232;28579305;29553330;29847547;30687793;32375989;33770146;34003852
28007	M13 240229	ERR473242	UK	Europe	2013	Neisseria meningitidis	1096	ST-32 complex	3	non-mosaic	76.004	NO	27521232;29553330;29847547;30687793;32375989;33770146;34003852
28035	M13 240289	ERR466960	UK	Europe	2013	Neisseria meningitidis	10720	ST-269 complex	3	non-mosaic	76.004	NO	27521232;29553330;29847547;30687793;32375989;33770146;34003852
28057	M13 240434	ERR466994	UK	Europe	2013	Neisseria meningitidis	254	ST-254 complex	3	non-mosaic	76.004	NO	27521232;29553330;29847547;30687793;32375989;33770146;34003852
28090	M13 240022	ERR466869	UK	Europe	2013	Neisseria meningitidis	11	ST-11 complex	3	non-mosaic	76.004	NO	26226598;27521232;28579305;29553330;29847547;30687793;32375989;33770146;34003852
28233	M13 240396	ERR466969	UK	Europe	2013	Neisseria meningitidis	4446	ST-23 complex	3	non-mosaic	76.004	NO	27521232;29553330;29847547;30687793;32375989;33770146;34003852;36322504
28786	M23896		USA	North America	Unknown	Neisseria meningitidis	10851	ST-32 complex	3	non-mosaic	76.004	NO	34003852
29186	IBD-416	ERR982085	Finland	Europe	2011	Neisseria meningitidis	32	ST-32 complex	3	non-mosaic	76.004	NO	29790460
29275	W72c	ERR522795	Greece	Europe	1997	Neisseria meningitidis	211	ST-11 complex	3	non-mosaic	76.004	NO	28579305
29287	2666	ERR519732	South Africa	Africa	2005	Neisseria meningitidis	11	ST-11 complex	3	non-mosaic	76.004	NO	26226598;28579305
29390	37450	ERR519775	South Africa	Africa	2012	Neisseria meningitidis	11	ST-11 complex	3	non-mosaic	76.004	NO	26226598;28579305
29391	23212	ERR519767	South Africa	Africa	2009	Neisseria meningitidis	7212	ST-32 complex	3	non-mosaic	76.004	NO
29453	S4	ERR522783	Spain	Europe	Unknown	Neisseria meningitidis	11	ST-11 complex	3	non-mosaic	76.004	NO	28579305
29454	S4B1	ERR522737	Spain	Europe	Unknown	Neisseria meningitidis	11	ST-11 complex	3	non-mosaic	76.004	NO	28579305
29455	S4B2	ERR522745	Spain	Europe	Unknown	Neisseria meningitidis	11	ST-11 complex	3	non-mosaic	76.004	NO	28579305
29456	S4B3	ERR522753	Spain	Europe	Unknown	Neisseria meningitidis	11	ST-11 complex	3	non-mosaic	76.004	NO	28579305
29457	S4Sm1	ERR522816	Spain	Europe	Unknown	Neisseria meningitidis	11	ST-11 complex	3	non-mosaic	76.004	NO	28579305
29458	S4Sm2	ERR522768	Spain	Europe	Unknown	Neisseria meningitidis	11	ST-11 complex	3	non-mosaic	76.004	NO	28579305
29459	S4Sm3	ERR522817	Spain	Europe	Unknown	Neisseria meningitidis	11	ST-11 complex	3	non-mosaic	76.004	NO	28579305
29460	GRW135_strC	ERR522740	Greece	Europe	Unknown	Neisseria meningitidis	11	ST-11 complex	3	non-mosaic	76.004	NO	28579305
29470	2748	ERR522760	UK	Europe	Unknown	Neisseria meningitidis	32	ST-32 complex	3	non-mosaic	76.004	NO
29491	M22151		USA	North America	Unknown	Neisseria meningitidis	10829	ST-32 complex	3	non-mosaic	76.004	NO	34003852
29574	M04 240020	ERR557846	UK	Europe	2004	Neisseria meningitidis	11	ST-11 complex	3	non-mosaic	76.004	NO	26226598;28579305;33770146
29575	M04 240029	ERR557847	UK	Europe	2004	Neisseria meningitidis	11	ST-11 complex	3	non-mosaic	76.004	NO	26226598;28579305;33770146
29576	M04 240065	ERR557848	UK	Europe	2004	Neisseria meningitidis	11	ST-11 complex	3	non-mosaic	76.004	NO	26226598;28579305;33770146
29580	M04 240235	ERR557852	UK	Europe	2004	Neisseria meningitidis	11	ST-11 complex	3	non-mosaic	76.004	NO	26226598;28579305;33770146;35862973
29581	M04 240259	ERR557853	UK	Europe	2004	Neisseria meningitidis	11	ST-11 complex	3	non-mosaic	76.004	NO	26226598;28579305;33770146
29582	M04 240323	ERR557854	UK	Europe	2004	Neisseria meningitidis	11	ST-11 complex	3	non-mosaic	76.004	NO	26226598;28579305;33770146
29583	M04 240335	ERR557855	UK	Europe	2004	Neisseria meningitidis	11	ST-11 complex	3	non-mosaic	76.004	NO	26226598;28579305;33770146
29584	M04 240348	ERR557856	UK	Europe	2004	Neisseria meningitidis	11	ST-11 complex	3	non-mosaic	76.004	NO	26226598;28579305;33770146
29585	M04 240594	ERR557857	UK	Europe	2004	Neisseria meningitidis	11	ST-11 complex	3	non-mosaic	76.004	NO	26226598;28579305;33770146
29586	M04 240752	ERR557858	UK	Europe	2004	Neisseria meningitidis	11	ST-11 complex	3	non-mosaic	76.004	NO	26226598;28579305;33770146
29587	M04 240931	ERR557859	UK	Europe	2004	Neisseria meningitidis	11	ST-11 complex	3	non-mosaic	76.004	NO	26226598;28579305;33770146
29588	M04 241124	ERR1134842	Ireland	Europe	2004	Neisseria meningitidis	11	ST-11 complex	3	non-mosaic	76.004	NO	28579305
29589	M04 241156	ERR1134844	UK	Europe	2004	Neisseria meningitidis	11	ST-11 complex	3	non-mosaic	76.004	NO	28579305;33770146
29590	M04 241209	ERR557860	UK	Europe	2004	Neisseria meningitidis	11	ST-11 complex	3	non-mosaic	76.004	NO	26226598;28579305;33770146;35862973
29591	M04 241276	ERR557861	UK	Europe	2004	Neisseria meningitidis	13253	ST-11 complex	3	non-mosaic	76.004	NO	28579305;33770146
29593	M04 241542	ERR557863	UK	Europe	2004	Neisseria meningitidis	11157	ST-11 complex	3	non-mosaic	76.004	NO	28579305;33770146
29594	M04 241591	ERR1134846	UK	Europe	2004	Neisseria meningitidis	11	ST-11 complex	3	non-mosaic	76.004	NO	28579305;33770146
29595	M04 241722	ERR557864	UK	Europe	2004	Neisseria meningitidis	11	ST-11 complex	3	non-mosaic	76.004	NO	26226598;28579305;33770146
29597	M05 240211	ERR1134848	UK	Europe	2005	Neisseria meningitidis	11	ST-11 complex	3	non-mosaic	76.004	NO	28579305;33770146
29598	M05 240258	ERR557866	Ireland	Europe	2005	Neisseria meningitidis	5170	ST-11 complex	3	non-mosaic	76.004	NO	26226598;28579305
29599	M05 240314	ERR1134850	UK	Europe	2005	Neisseria meningitidis	11	ST-11 complex	3	non-mosaic	76.004	NO	28579305;33770146
29601	M05 240490	ERR557868	UK	Europe	2005	Neisseria meningitidis	11	ST-11 complex	3	non-mosaic	76.004	NO	26226598;28579305;33770146
29602	M05 240553	ERR1134852	UK	Europe	2005	Neisseria meningitidis	11	ST-11 complex	3	non-mosaic	76.004	NO	28579305;33770146
29604	M05 240747	ERR1134856	UK	Europe	2005	Neisseria meningitidis	11	ST-11 complex	3	non-mosaic	76.004	NO	28579305;33770146
29605	M05 240920	ERR557869	Ireland	Europe	2005	Neisseria meningitidis	11	ST-11 complex	3	non-mosaic	76.004	NO	26226598;28579305
29606	M05 240972	ERR557870	UK	Europe	2005	Neisseria meningitidis	11	ST-11 complex	3	non-mosaic	76.004	NO	26226598;28579305;33770146
29607	M05 240990	ERR557871	Ireland	Europe	2005	Neisseria meningitidis	11	ST-11 complex	3	non-mosaic	76.004	NO	26226598;28579305
29608	M05 241164	ERR557872	UK	Europe	2005	Neisseria meningitidis	11	ST-11 complex	3	non-mosaic	76.004	NO	26226598;28579305;33770146
29609	M05 241241	ERR557873	Ireland	Europe	2005	Neisseria meningitidis	11	ST-11 complex	3	non-mosaic	76.004	NO	26226598;28579305
29614	M06 240854	ERR1134858	UK	Europe	2006	Neisseria meningitidis	11	ST-11 complex	3	non-mosaic	76.004	NO	28579305;33770146
29615	M06 240183	ERR557878	UK	Europe	2006	Neisseria meningitidis	11	ST-11 complex	3	non-mosaic	76.004	NO	26226598;28579305;33770146
29619	M06 240536	ERR557882	UK	Europe	2006	Neisseria meningitidis	11	ST-11 complex	3	non-mosaic	76.004	NO	26226598;28579305;33770146
29620	M06 240537	ERR557883	UK	Europe	2006	Neisseria meningitidis	11	ST-11 complex	3	non-mosaic	76.004	NO	26226598;28579305;33770146
29622	M06 240671	ERR1134860	UK	Europe	2006	Neisseria meningitidis	11	ST-11 complex	3	non-mosaic	76.004	NO	28579305;33770146
29624	M06 240168	ERR557885	UK	Europe	2006	Neisseria meningitidis	11	ST-11 complex	3	non-mosaic	76.004	NO	26226598;28579305;33770146
29625	M07 240006	ERR557886	UK	Europe	2007	Neisseria meningitidis	11	ST-11 complex	3	non-mosaic	76.004	NO	26226598;28579305;33770146
29631	M07 241093	ERR557891	UK	Europe	2007	Neisseria meningitidis	11	ST-11 complex	3	non-mosaic	76.004	NO	26226598;28579305;33770146;35862973
29632	M07 240172	ERR1134866	UK	Europe	2007	Neisseria meningitidis	11	ST-11 complex	3	non-mosaic	76.004	NO	28579305;33770146
29633	M07 240210	ERR557892	UK	Europe	2007	Neisseria meningitidis	5149	ST-11 complex	3	non-mosaic	76.004	NO	26226598;28579305;33770146;35862973
29634	M07 240276	ERR1134868	UK	Europe	2007	Neisseria meningitidis	11158	ST-11 complex	3	non-mosaic	76.004	NO	28579305;33770146
29635	M07 240351	ERR557893	UK	Europe	2007	Neisseria meningitidis	11	ST-11 complex	3	non-mosaic	76.004	NO	26226598;28579305;33770146
29636	M07 240541	ERR557894	UK	Europe	2007	Neisseria meningitidis	11	ST-11 complex	3	non-mosaic	76.004	NO	26226598;28579305;33770146
29642	M08 240270	ERR557900	UK	Europe	2008	Neisseria meningitidis	15999	ST-11 complex	3	non-mosaic	76.004	NO	28579305;33770146
29654	M99 240321	ERR557912	UK	Europe	1999	Neisseria meningitidis	11	ST-11 complex	3	non-mosaic	76.004	NO	26226598;28579305
29655	M99 241273	ERR557913	UK	Europe	1999	Neisseria meningitidis	11	ST-11 complex	3	non-mosaic	76.004	NO	26226598;28579305
29656	M99 241594	ERR557914	UK	Europe	1999	Neisseria meningitidis	11	ST-11 complex	3	non-mosaic	76.004	NO	26226598;28579305
29658	M99 241667	ERR557916	UK	Europe	1999	Neisseria meningitidis	11	ST-11 complex	3	non-mosaic	76.004	NO	26226598;28579305
29660	M99 243338	ERR1134872	UK	Europe	1999	Neisseria meningitidis	11	ST-11 complex	3	non-mosaic	76.004	NO	28579305
29661	M99 243927	ERR557917	UK	Europe	1999	Neisseria meningitidis	11	ST-11 complex	3	non-mosaic	76.004	NO	28579305
29663	M00 240609	ERR557919	UK	Europe	2000	Neisseria meningitidis	11	ST-11 complex	3	non-mosaic	76.004	NO	26226598;28579305
29666	M00 241348	ERR557922	UK	Europe	2000	Neisseria meningitidis	11	ST-11 complex	3	non-mosaic	76.004	NO	26226598;28579305
29671	M00 243130	ERR558061	UK	Europe	2000	Neisseria meningitidis	11	ST-11 complex	3	non-mosaic	76.004	NO	26226598;28579305
29672	M01 240219	ERR558062	UK	Europe	2001	Neisseria meningitidis	11	ST-11 complex	3	non-mosaic	76.004	NO	26226598;28579305
29673	M01 241306	ERR558063	UK	Europe	2001	Neisseria meningitidis	11	ST-11 complex	3	non-mosaic	76.004	NO	26226598;28579305
29676	M01 241826	ERR558065	UK	Europe	2001	Neisseria meningitidis	11	ST-11 complex	3	non-mosaic	76.004	NO	28579305
29685	M02 240248	ERR1134874	UK	Europe	2002	Neisseria meningitidis	11	ST-11 complex	3	non-mosaic	76.004	NO	28579305
29738	PM7B	ERR558124	UK	Europe	1997	Neisseria meningitidis	11	ST-11 complex	3	non-mosaic	76.004	NO	26226598;28579305;33770146
29739	PM7CSF	ERR558125	UK	Europe	1997	Neisseria meningitidis	11	ST-11 complex	3	non-mosaic	76.004	NO	26226598;28579305;33770146
29740	PM7TS	ERR558126	UK	Europe	1997	Neisseria meningitidis	11	ST-11 complex	3	non-mosaic	76.004	NO	26226598;28579305;33770146
29747	PM53TS	ERR558133	UK	Europe	1998	Neisseria meningitidis	33	ST-32 complex	3	non-mosaic	76.004	NO	33770146
29748	PM53CSF	ERR558134	UK	Europe	1998	Neisseria meningitidis	33	ST-32 complex	3	non-mosaic	76.004	NO	33770146
29749	PM53B	ERR558135	UK	Europe	1998	Neisseria meningitidis	33	ST-32 complex	3	non-mosaic	76.004	NO	33770146
29750	PM8CSF	ERR558136	UK	Europe	1998	Neisseria meningitidis	11	ST-11 complex	3	non-mosaic	76.004	NO	26226598;28579305;33770146
29751	PM8NS	ERR558137	UK	Europe	1998	Neisseria meningitidis	11	ST-11 complex	3	non-mosaic	76.004	NO	26226598;28579305;33770146
29781	PM10Jo	ERR1134960	UK	Europe	2000	Neisseria meningitidis	11	ST-11 complex	3	non-mosaic	76.004	NO	28579305;33770146
29782	PM10B1	ERR1134962	UK	Europe	2000	Neisseria meningitidis	11	ST-11 complex	3	non-mosaic	76.004	NO	28579305;33770146
29783	PM10B2	ERR1134964	UK	Europe	2000	Neisseria meningitidis	11	ST-11 complex	3	non-mosaic	76.004	NO	28579305;33770146
29785	PM5NS1	ERR557998	UK	Europe	2000	Neisseria meningitidis	13244	ST-11 complex	3	non-mosaic	76.004	NO	28579305;33770146
29786	PM5NS2	ERR1134966	UK	Europe	2000	Neisseria meningitidis	13244	ST-11 complex	3	non-mosaic	76.004	NO	28579305;33770146
29789	PM11CSF	ERR558001	UK	Europe	2001	Neisseria meningitidis	11	ST-11 complex	3	non-mosaic	76.004	NO	26226598;28579305;33770146;35862973
29790	PM11B	ERR558002	UK	Europe	2001	Neisseria meningitidis	11	ST-11 complex	3	non-mosaic	76.004	NO	26226598;28579305;33770146
29791	PM11TS	ERR1134968	UK	Europe	2001	Neisseria meningitidis			3	non-mosaic	76.004	NO	28579305;33770146
29806	PM46TS2	ERR558016	UK	Europe	2004	Neisseria meningitidis			3	non-mosaic	76.004	NO	33770146
29810	PM54NS	ERR558020	UK	Europe	2009	Neisseria meningitidis	34	ST-32 complex	3	non-mosaic	76.004	NO	33770146
29811	PM54TS	ERR558021	UK	Europe	2009	Neisseria meningitidis	34	ST-32 complex	3	non-mosaic	76.004	NO	33770146
29812	PM54B	ERR558022	UK	Europe	2009	Neisseria meningitidis	34	ST-32 complex	3	non-mosaic	76.004	NO	33770146
29820	PM13B	ERR558029	UK	Europe	1998	Neisseria meningitidis	11	ST-11 complex	3	non-mosaic	76.004	NO	26226598;28579305;33770146
29822	PM13TS2	ERR558031	UK	Europe	1998	Neisseria meningitidis	11	ST-11 complex	3	non-mosaic	76.004	NO	26226598;28579305;33770146
29831	M98 252173	ERR558040	UK	Europe	1975	Neisseria meningitidis	475	ST-11 complex	3	non-mosaic	76.004	NO	26226598;28579305;35862973
29832	M00 240186	ERR558041	UK	Europe	2000	Neisseria meningitidis	11	ST-11 complex	3	non-mosaic	76.004	NO	26226598;28579305;33770146
29833	M00 240320	ERR558042	UK	Europe	2000	Neisseria meningitidis	11	ST-11 complex	3	non-mosaic	76.004	NO	26226598;28579305;33770146
29835	M00 240680	ERR558044	UK	Europe	2000	Neisseria meningitidis	7128	ST-11 complex	3	non-mosaic	76.004	NO	26226598;28579305;33770146
29836	M00 240845	ERR558045	UK	Europe	2000	Neisseria meningitidis	11	ST-11 complex	3	non-mosaic	76.004	NO	26226598;28579305;33770146
29837	M00 240963	ERR1134970	UK	Europe	2000	Neisseria meningitidis	214	ST-11 complex	3	non-mosaic	76.004	NO	28579305;33770146
29841	M00 242236	ERR1134972	UK	Europe	2000	Neisseria meningitidis	11	ST-11 complex	3	non-mosaic	76.004	NO	28579305;33770146
29843	M00 243016	ERR558048	UK	Europe	2000	Neisseria meningitidis	11	ST-11 complex	3	non-mosaic	76.004	NO	26226598;28579305;33770146
29846	M01 240426	ERR558050	UK	Europe	2001	Neisseria meningitidis	11149	ST-11 complex	3	non-mosaic	76.004	NO	28579305;33770146
29847	M01 240526	ERR558051	UK	Europe	2001	Neisseria meningitidis	3463	ST-11 complex	3	non-mosaic	76.004	NO	26226598;28579305;33770146
29850	M01 240514	ERR558053	UK	Europe	2001	Neisseria meningitidis	5069	ST-11 complex	3	non-mosaic	76.004	NO	26226598;28579305;33770146
29851	M01 240850	ERR558054	UK	Europe	2001	Neisseria meningitidis	11	ST-11 complex	3	non-mosaic	76.004	NO	26226598;28579305;33770146
29853	M01 241276	ERR558055	UK	Europe	2001	Neisseria meningitidis	11	ST-11 complex	3	non-mosaic	76.004	NO	26226598;28579305;33770146
29855	M01 241612	ERR1134978	UK	Europe	2001	Neisseria meningitidis	11	ST-11 complex	3	non-mosaic	76.004	NO	28579305;33770146
29856	M01 241620	ERR1134980	UK	Europe	2001	Neisseria meningitidis	11	ST-11 complex	3	non-mosaic	76.004	NO	28579305;33770146
29857	M01 242315	ERR1134982	UK	Europe	2001	Neisseria meningitidis	11	ST-11 complex	3	non-mosaic	76.004	NO	28579305;33770146
29859	M01 242752	ERR557923	UK	Europe	2001	Neisseria meningitidis	11	ST-11 complex	3	non-mosaic	76.004	NO	26226598;28579305;33770146
29860	M02 240005	ERR557924	UK	Europe	2002	Neisseria meningitidis	11	ST-11 complex	3	non-mosaic	76.004	NO	26226598;28579305;33770146
29861	M02 240131	ERR1134880	UK	Europe	2002	Neisseria meningitidis	11	ST-11 complex	3	non-mosaic	76.004	NO	28579305;33770146
29866	M02 240525	ERR1134886	UK	Europe	2002	Neisseria meningitidis	11	ST-11 complex	3	non-mosaic	76.004	NO	28579305;33770146
29867	M02 240843	ERR1134888	UK	Europe	2002	Neisseria meningitidis	11	ST-11 complex	3	non-mosaic	76.004	NO	28579305;33770146
29868	M02 240945	ERR557927	UK	Europe	2002	Neisseria meningitidis	11	ST-11 complex	3	non-mosaic	76.004	NO	26226598;28579305;33770146
29869	M02 240972	ERR1134890	UK	Europe	2002	Neisseria meningitidis	11	ST-11 complex	3	non-mosaic	76.004	NO	28579305;33770146
29870	M02 241124	ERR557928	UK	Europe	2002	Neisseria meningitidis	11	ST-11 complex	3	non-mosaic	76.004	NO	26226598;28579305;33770146
29872	M02 241949	ERR1134894	UK	Europe	2002	Neisseria meningitidis	11	ST-11 complex	3	non-mosaic	76.004	NO	28579305;33770146
29875	M03 240453	ERR557929	UK	Europe	2003	Neisseria meningitidis	11	ST-11 complex	3	non-mosaic	76.004	NO	26226598;28579305;33770146
29876	M03 240982	ERR1134900	UK	Europe	2003	Neisseria meningitidis	11	ST-11 complex	3	non-mosaic	76.004	NO	28579305;33770146
29878	M08 240284	ERR1134902	UK	Europe	2008	Neisseria meningitidis	491	ST-11 complex	3	non-mosaic	76.004	NO	28579305;33770146
29879	M08 240142	ERR557931	UK	Europe	2008	Neisseria meningitidis	11	ST-11 complex	3	non-mosaic	76.004	NO	26226598;28579305;33770146
29886	M08 240954	ERR1134916	UK	Europe	2008	Neisseria meningitidis	11	ST-11 complex	3	non-mosaic	76.004	NO	28579305;33770146
29887	M08 240767	ERR1134918	UK	Europe	2008	Neisseria meningitidis	11	ST-11 complex	3	non-mosaic	76.004	NO	28579305;33770146
29888	M09 240249	ERR557932	UK	Europe	2009	Neisseria meningitidis	11	ST-11 complex	3	non-mosaic	76.004	NO	26226598;28579305;33770146
29892	M10 240014	ERR1134920	UK	Europe	2010	Neisseria meningitidis	11	ST-11 complex	3	non-mosaic	76.004	NO	28579305;33770146
29894	M09 240826	ERR1134924	UK	Europe	2009	Neisseria meningitidis	11	ST-11 complex	3	non-mosaic	76.004	NO	28579305;33770146
29897	M13 240500	ERR1134926	UK	Europe	2013	Neisseria meningitidis	11	ST-11 complex	3	non-mosaic	76.004	NO	27521232;28579305;29553330;29847547;30687793;32375989;33770146;34003852
29899	M98 250423	ERR557939	UK	Europe	1998	Neisseria meningitidis	11	ST-11 complex	3	non-mosaic	76.004	NO	26226598;28579305;33770146
29902	M98 251032	ERR557941	UK	Europe	1998	Neisseria meningitidis	11	ST-11 complex	3	non-mosaic	76.004	NO	26226598;28579305;33770146
29904	M98 251593	ERR557942	Ireland	Europe	1998	Neisseria meningitidis	11	ST-11 complex	3	non-mosaic	76.004	NO	26226598;28579305
29906	M98 252388	ERR1134934	UK	Europe	1998	Neisseria meningitidis	11	ST-11 complex	3	non-mosaic	76.004	NO	28579305;33770146
29908	M98 252918	ERR557944	UK	Europe	1998	Neisseria meningitidis	1055	ST-11 complex	3	non-mosaic	76.004	NO	26226598;28579305;33770146;35862973
29910	M98 253743	ERR557945	UK	Europe	1998	Neisseria meningitidis	11	ST-11 complex	3	non-mosaic	76.004	NO	26226598;28579305;33770146
29913	M99 240197	ERR1134940	UK	Europe	1999	Neisseria meningitidis	11	ST-11 complex	3	non-mosaic	76.004	NO	28579305;33770146
29914	M99 240413	ERR557947	UK	Europe	1999	Neisseria meningitidis	3455	ST-11 complex	3	non-mosaic	76.004	NO	26226598;28579305;33770146
29916	M99 240746	ERR1134944	UK	Europe	1999	Neisseria meningitidis	11	ST-11 complex	3	non-mosaic	76.004	NO	28579305;33770146
29918	M99 241412	ERR557948	Ireland	Europe	1999	Neisseria meningitidis	11	ST-11 complex	3	non-mosaic	76.004	NO	26226598;28579305
29919	M99 241431	ERR1134948	UK	Europe	1999	Neisseria meningitidis	11	ST-11 complex	3	non-mosaic	76.004	NO	28579305;33770146
29920	M99 242207	ERR557949	UK	Europe	1999	Neisseria meningitidis	11	ST-11 complex	3	non-mosaic	76.004	NO	26226598;28579305;33770146
29921	M99 242251	ERR1134950	UK	Europe	1999	Neisseria meningitidis	11	ST-11 complex	3	non-mosaic	76.004	NO	28579305;33770146
29922	M99 242522	ERR557950	UK	Europe	1999	Neisseria meningitidis	11	ST-11 complex	3	non-mosaic	76.004	NO	26226598;28579305;33770146
29923	M99 242630	ERR1134952	UK	Europe	1999	Neisseria meningitidis	11	ST-11 complex	3	non-mosaic	76.004	NO	28579305;33770146
29924	M99 243272	ERR557951	Ireland	Europe	1999	Neisseria meningitidis	11	ST-11 complex	3	non-mosaic	76.004	NO	26226598;28579305
29927	M99 243969	ERR1134956	UK	Europe	1999	Neisseria meningitidis	11	ST-11 complex	3	non-mosaic	76.004	NO	28579305;33770146
29971	M03 240109	ERR1134843	UK	Europe	2003	Neisseria meningitidis	11	ST-11 complex	3	non-mosaic	76.004	NO	28579305;33770146
29972	M03 240483	ERR1134845	UK	Europe	2003	Neisseria meningitidis	11	ST-11 complex	3	non-mosaic	76.004	NO	28579305;33770146
29973	M03 240588	ERR1134847	UK	Europe	2003	Neisseria meningitidis	11	ST-11 complex	3	non-mosaic	76.004	NO	28579305;33770146
29975	M03 240862	ERR557707	UK	Europe	2003	Neisseria meningitidis			3	non-mosaic	76.004	NO	28579305;33770146
29977	M03 241273	ERR557711	UK	Europe	2003	Neisseria meningitidis	11	ST-11 complex	3	non-mosaic	76.004	NO	26226598;28579305;33770146
29979	M03 241792	ERR557715	UK	Europe	2003	Neisseria meningitidis	11	ST-11 complex	3	non-mosaic	76.004	NO	26226598;28579305;33770146
29982	M98 251316	ERR557719	UK	Europe	1998	Neisseria meningitidis	11	ST-11 complex	3	non-mosaic	76.004	NO	26226598;28579305;33770146
29983	M98 251614	ERR1134855	UK	Europe	1998	Neisseria meningitidis	11	ST-11 complex	3	non-mosaic	76.004	NO	28579305;33770146
29985	M99 240362	ERR1134857	UK	Europe	1999	Neisseria meningitidis	11	ST-11 complex	3	non-mosaic	76.004	NO	28579305;33770146
29986	M99 241503	ERR1134859	UK	Europe	1999	Neisseria meningitidis	11	ST-11 complex	3	non-mosaic	76.004	NO	28579305;33770146
29989	M00 240519	ERR1134861	UK	Europe	2000	Neisseria meningitidis	1278	ST-11 complex	3	non-mosaic	76.004	NO	28579305;33770146
29990	M00 240815	ERR557730	UK	Europe	2000	Neisseria meningitidis	11	ST-11 complex	3	non-mosaic	76.004	NO	26226598;28579305;33770146
29993	M01 240025	ERR557736	UK	Europe	2001	Neisseria meningitidis	11	ST-11 complex	3	non-mosaic	76.004	NO	26226598;28579305;33770146
30042	M01 242003	ERR1134863	UK	Europe	2001	Neisseria meningitidis	11	ST-11 complex	3	non-mosaic	76.004	NO	28579305;33770146
30053	M04 241052	ERR1134873	UK	Europe	2004	Neisseria meningitidis	11	ST-11 complex	3	non-mosaic	76.004	NO	28579305;33770146
30054	M05 240518	ERR1134875	UK	Europe	2005	Neisseria meningitidis	11	ST-11 complex	3	non-mosaic	76.004	NO	28579305;33770146
30055	M06 240679	ERR1134877	UK	Europe	2006	Neisseria meningitidis			3	non-mosaic	76.004	NO	28579305;33770146
30056	M07 240239	ERR1134879	UK	Europe	2007	Neisseria meningitidis	11	ST-11 complex	3	non-mosaic	76.004	NO	28579305;33770146
30058	M08 240227	ERR557688	UK	Europe	2008	Neisseria meningitidis	11	ST-11 complex	3	non-mosaic	76.004	NO	26226598;28579305;33770146
30060	M09 240026	ERR557692	UK	Europe	2009	Neisseria meningitidis	11	ST-11 complex	3	non-mosaic	76.004	NO	26226598;28579305;33770146;35862973
30127	M05 240854	ERR1134889	Spain	Europe	2001	Neisseria meningitidis	11	ST-11 complex	3	non-mosaic	76.004	NO	28579305
30128	M05 240855	ERR1134891	Spain	Europe	2003	Neisseria meningitidis	11	ST-11 complex	3	non-mosaic	76.004	NO	28579305
30129	M05 240856	ERR1134893	Spain	Europe	2003	Neisseria meningitidis	11	ST-11 complex	3	non-mosaic	76.004	NO	28579305
30131	M05 240858	ERR557817	Spain	Europe	2001	Neisseria meningitidis	11	ST-11 complex	3	non-mosaic	76.004	NO	26226598;28579305
30133	M05 240860	ERR1134895	Spain	Europe	2001	Neisseria meningitidis	11	ST-11 complex	3	non-mosaic	76.004	NO	28579305
30134	M05 240861	ERR557822	Spain	Europe	2002	Neisseria meningitidis	11	ST-11 complex	3	non-mosaic	76.004	NO	26226598;28579305
30171	M98 252111	ERR557610	UK	Europe	1998	Neisseria meningitidis	11	ST-11 complex	3	non-mosaic	76.004	NO	26226598;28579305;33770146
30172	M02 240630	ERR557612	UK	Europe	2002	Neisseria meningitidis	1867		3	non-mosaic	76.004	NO	33770146
30175	M97 250650	ERR557617	UK	Europe	1997	Neisseria meningitidis			3	non-mosaic	76.004	NO	33770146
30185	M96 255770	ERR557632	UK	Europe	1996	Neisseria meningitidis	11	ST-11 complex	3	non-mosaic	76.004	NO	26226598;28579305;33770146
30189	M96 255775	ERR1134905	UK	Europe	1996	Neisseria meningitidis	11	ST-11 complex	3	non-mosaic	76.004	NO	28579305;33770146
30191	M96 255864	ERR557638	UK	Europe	1996	Neisseria meningitidis	11	ST-11 complex	3	non-mosaic	76.004	NO	26226598;28579305;33770146
30194	M99 240591	ERR1134907	UK	Europe	1999	Neisseria meningitidis	11	ST-11 complex	3	non-mosaic	76.004	NO	28579305;33770146
30195	M99 240592	ERR1134909	UK	Europe	1999	Neisseria meningitidis	11	ST-11 complex	3	non-mosaic	76.004	NO	28579305;33770146
30198	M99 240707	ERR1134913	UK	Europe	1999	Neisseria meningitidis	11	ST-11 complex	3	non-mosaic	76.004	NO	28579305;33770146
30199	M99 240708	ERR1134915	UK	Europe	1999	Neisseria meningitidis	11	ST-11 complex	3	non-mosaic	76.004	NO	28579305
30201	M99 240719	ERR1134919	UK	Europe	1999	Neisseria meningitidis	11	ST-11 complex	3	non-mosaic	76.004	NO	28579305;33770146
30202	M99 240747	ERR557648	UK	Europe	1999	Neisseria meningitidis	11	ST-11 complex	3	non-mosaic	76.004	NO	26226598;28579305;33770146
30203	M99 240748	ERR1134921	UK	Europe	1999	Neisseria meningitidis	11149	ST-11 complex	3	non-mosaic	76.004	NO	28579305;33770146
30204	M99 240770	ERR1134923	UK	Europe	1999	Neisseria meningitidis	11	ST-11 complex	3	non-mosaic	76.004	NO	28579305;33770146
30205	M99 240771	ERR1134925	UK	Europe	1999	Neisseria meningitidis	11	ST-11 complex	3	non-mosaic	76.004	NO	28579305;33770146
30206	M99 240772	ERR557653	UK	Europe	1999	Neisseria meningitidis	11	ST-11 complex	3	non-mosaic	76.004	NO	26226598;28579305;33770146
30224	M03 240641	ERR557663	UK	Europe	2003	Neisseria meningitidis	13244	ST-11 complex	3	non-mosaic	76.004	NO	28579305;33770146
30226	M03 241190	ERR557665	UK	Europe	2003	Neisseria meningitidis	11	ST-11 complex	3	non-mosaic	76.004	NO	26226598;28579305;33770146
30229	M03 241630	ERR1134945	UK	Europe	2003	Neisseria meningitidis	11	ST-11 complex	3	non-mosaic	76.004	NO	28579305;33770146
30232	M96 252550	ERR557668	UK	Europe	1996	Neisseria meningitidis	11	ST-11 complex	3	non-mosaic	76.004	NO	26226598;28579305;33770146
30233	M96 252591	ERR1134949	UK	Europe	1996	Neisseria meningitidis	4044	ST-11 complex	3	non-mosaic	76.004	NO	28579305;33770146
30257	M02 242016	ERR557595	UK	Europe	1970	Neisseria meningitidis	475	ST-11 complex	3	non-mosaic	76.004	NO	26226598;28579305;35862973
30284	M14 240181	ERR557636	Canada	North America	Unknown	Neisseria meningitidis	11	ST-11 complex	3	non-mosaic	76.004	NO	26226598;28579305;35862973
30296	M14 240193	ERR557647	Canada	North America	Unknown	Neisseria meningitidis	11	ST-11 complex	3	non-mosaic	76.004	NO	26226598;28579305;35862973
30297	M14 240194	ERR557677	Canada	North America	Unknown	Neisseria meningitidis	11	ST-11 complex	3	non-mosaic	76.004	NO	26226598;28579305
30298	M14 240195	ERR557649	Canada	North America	Unknown	Neisseria meningitidis	11	ST-11 complex	3	non-mosaic	76.004	NO	26226598;28579305
30300	M14 240197	ERR557651	Canada	North America	Unknown	Neisseria meningitidis	11	ST-11 complex	3	non-mosaic	76.004	NO	26226598;28579305
30301	M14 240198	ERR557652	Canada	North America	Unknown	Neisseria meningitidis	11	ST-11 complex	3	non-mosaic	76.004	NO	26226598;28579305
30457	OVG_MenP1_1		Unknown	Unknown	Unknown	Neisseria meningitidis	32	ST-32 complex	3	non-mosaic	76.004	NO
30687	IE10Nm05	ERR654756	Ireland	Europe	2010	Neisseria meningitidis	10985	ST-41/44 complex	3	non-mosaic	76.004	NO	30135218;34003852;34662348
30690	IE10Nm07	ERR654757	Ireland	Europe	2010	Neisseria meningitidis	6083	ST-32 complex	3	non-mosaic	76.004	NO	30135218;34003852
30736	IE13Nm35	ERR654791	Ireland	Europe	2013	Neisseria meningitidis	32	ST-32 complex	3	non-mosaic	76.004	NO	27521232;34003852
30744	12708		Vietnam	Asia	1996	Neisseria meningitidis	11005		3	non-mosaic	76.004	NO
30754	12059-09	ERR654750	Ireland	Europe	2009	Neisseria meningitidis	33	ST-32 complex	3	non-mosaic	76.004	NO	30135218
31162	M14 240329	ERR1124358	UK	Europe	2014	Neisseria meningitidis	11	ST-11 complex	3	non-mosaic	76.004	NO	27521232;28579305;29553330;29847547;30687793;32375989;33770146;34003852
31198	NM9954	ERR586005	UK	Europe	2012	Neisseria meningitidis	11	ST-11 complex	3	non-mosaic	76.004	NO	28137933;33770146
31306	13515		Vietnam	Asia	1986	Neisseria meningitidis	11013		3	non-mosaic	76.004	NO
34511	M13 240502	ERR1134995	UK	Europe	2013	Neisseria meningitidis	32	ST-32 complex	3	non-mosaic	76.004	NO	27521232;29553330;29847547;30687793;32375989;33770146;34003852
34540	M07 240954	ERR1134864	UK	Europe	2007	Neisseria meningitidis	491	ST-11 complex	3	non-mosaic	76.004	NO	28579305;33770146
34541	M00 243289	ERR1134976	UK	Europe	2000	Neisseria meningitidis	11	ST-11 complex	3	non-mosaic	76.004	NO	28579305;33770146
34547	4119		Brazil	South America	1989	Neisseria meningitidis	639	ST-32 complex	3	non-mosaic	76.004	NO
34548	9506		Brazil	South America	2004	Neisseria meningitidis	33	ST-32 complex	3	non-mosaic	76.004	NO
34549	9757		Brazil	South America	1988	Neisseria meningitidis	3597	ST-32 complex	3	non-mosaic	76.004	NO
34550	12888		Brazil	South America	2004	Neisseria meningitidis	639	ST-32 complex	3	non-mosaic	76.004	NO
34557	64182		Niger	Africa	1964	Neisseria meningitidis	4	ST-4 complex	3	non-mosaic	76.004	NO
34558	65012		Niger	Africa	1965	Neisseria meningitidis	4	ST-4 complex	3	non-mosaic	76.004	NO
34559	65014		Niger	Africa	1965	Neisseria meningitidis	4	ST-4 complex	3	non-mosaic	76.004	NO
34592	97027		Niger	Africa	1972	Neisseria meningitidis	4	ST-4 complex	3	non-mosaic	76.004	NO
34601	2002020		Cameroon	Africa	2001	Neisseria meningitidis	32	ST-32 complex	3	non-mosaic	76.004	NO
34613	M13255		USA	North America	2005	Neisseria meningitidis	32	ST-32 complex	3	non-mosaic	76.004	NO
34619	NM126		USA	North America	1996	Neisseria meningitidis	11	ST-11 complex	3	non-mosaic	76.004	NO	28579305
34620	NM133		USA	North America	1996	Neisseria meningitidis	11	ST-11 complex	3	non-mosaic	76.004	NO	28579305
34623	NM1476		USA	North America	2000	Neisseria meningitidis	32	ST-32 complex	3	non-mosaic	76.004	NO
34647	NM3173		USA	North America	2009	Neisseria meningitidis	32	ST-32 complex	3	non-mosaic	76.004	NO
34659	NM477		USA	North America	2001	Neisseria meningitidis	32	ST-32 complex	3	non-mosaic	76.004	NO
34667	NM82		USA	North America	1995	Neisseria meningitidis	11	ST-11 complex	3	non-mosaic	76.004	NO	28579305
34669	NM94		USA	North America	1995	Neisseria meningitidis	11	ST-11 complex	3	non-mosaic	76.004	NO	28579305
34737	LNP24196		France	Europe	2007	Neisseria meningitidis	9015		3	non-mosaic	76.004	NO
34738	LNP24287		France	Europe	2007	Neisseria meningitidis	750	ST-750 complex	3	non-mosaic	76.004	NO
34742	LNP27821		France	Europe	2014	Neisseria meningitidis	11	ST-11 complex	3	non-mosaic	76.004	NO	28579305
34905	IBD-636	ERR982433	Poland	Europe	2011	Neisseria meningitidis	32	ST-32 complex	3	non-mosaic	76.004	NO	29790460
34944	IBD-497	ERR982488	Hungary	Europe	2012	Neisseria meningitidis	802	ST-32 complex	3	non-mosaic	76.004	NO	29790460
34962	IBD-1083	ERR982504	Germany	Europe	2012	Neisseria meningitidis	10930	ST-32 complex	3	non-mosaic	76.004	NO	29790460
34973	IBD-559	ERR982515	Slovakia	Europe	2012	Neisseria meningitidis	35	ST-35 complex	3	non-mosaic	76.004	NO	29790460
34980	IBD-575	ERR982522	Greece	Europe	2012	Neisseria meningitidis	160	ST-35 complex	3	non-mosaic	76.004	NO	29790460;33597116
34987	IBD-1118	ERR982529	Germany	Europe	2012	Neisseria meningitidis	2264	ST-32 complex	3	non-mosaic	76.004	NO	29790460
34989	IBD-796	ERR982531	France	Europe	2012	Neisseria meningitidis	11	ST-11 complex	3	non-mosaic	76.004	NO	29790460
35076	IBD-1167	ERR982533	Denmark	Europe	2011	Neisseria meningitidis	9074	ST-32 complex	3	non-mosaic	76.004	NO	29790460
35079	IBD-1170	ERR982536	Denmark	Europe	2011	Neisseria meningitidis	9611	ST-32 complex	3	non-mosaic	76.004	NO	29790460
35080	IBD-1171	ERR982434	Denmark	Europe	2011	Neisseria meningitidis	32	ST-32 complex	3	non-mosaic	76.004	NO	29790460
35081	IBD-1172	ERR982436	Denmark	Europe	2011	Neisseria meningitidis	32	ST-32 complex	3	non-mosaic	76.004	NO	29790460
35093	IBD-1184	ERR982460	Denmark	Europe	2012	Neisseria meningitidis	32	ST-32 complex	3	non-mosaic	76.004	NO	29790460
35097	OX9930110		UK	Europe	1999	Neisseria meningitidis	160	ST-35 complex	3	non-mosaic	76.004	NO
35122	0364/95	ERR310520	Czech Republic	Europe	1995	Neisseria meningitidis	11	ST-11 complex	3	non-mosaic	76.004	NO	28579305;36913385
35123	0448/95	ERR310521	Czech Republic	Europe	1995	Neisseria meningitidis	11	ST-11 complex	3	non-mosaic	76.004	NO	28579305;36913385
35124	0501/95	ERR310522	Czech Republic	Europe	1995	Neisseria meningitidis	11	ST-11 complex	3	non-mosaic	76.004	NO	28579305;36913385
35125	0018/99	ERR310527	Czech Republic	Europe	1999	Neisseria meningitidis	11	ST-11 complex	3	non-mosaic	76.004	NO	28579305;36913385
35126	0287/99	ERR310528	Czech Republic	Europe	1999	Neisseria meningitidis	11	ST-11 complex	3	non-mosaic	76.004	NO	28579305;36913385
35127	0010/00	ERR310529	Czech Republic	Europe	2000	Neisseria meningitidis	11	ST-11 complex	3	non-mosaic	76.004	NO	28579305;36913385
35128	0138/00	ERR310531	Czech Republic	Europe	2000	Neisseria meningitidis	11	ST-11 complex	3	non-mosaic	76.004	NO	28579305;36913385
35129	0010/01	ERR310533	Czech Republic	Europe	2001	Neisseria meningitidis	11	ST-11 complex	3	non-mosaic	76.004	NO	28579305;36913385
35130	0046/02	ERR310536	Czech Republic	Europe	2002	Neisseria meningitidis	11	ST-11 complex	3	non-mosaic	76.004	NO	28579305;36913385
35272	10.1177.P	ERR847252	UK	Europe	2010	Neisseria meningitidis	259	ST-32 complex	3	non-mosaic	76.004	NO	29847547;32375989;33770146;34003852
35275	10.1430.T	ERR847127	UK	Europe	2010	Neisseria meningitidis	800	ST-32 complex	3	non-mosaic	76.004	NO	29847547;32375989;33770146;34003852
35300	11.1376.W	ERR847153	UK	Europe	2011	Neisseria meningitidis	800	ST-32 complex	3	non-mosaic	76.004	NO	27521232;29553330;29847547;30687793;32375989;33770146;34003852
35324	11.5842.B	ERR847178	UK	Europe	2011	Neisseria meningitidis	3866	ST-41/44 complex	3	non-mosaic	76.004	NO	27521232;29553330;29847547;30687793;32375989;33770146;34003852;34662348
35383	13.5135.Z	ERR847237	UK	Europe	2013	Neisseria meningitidis	35	ST-35 complex	3	non-mosaic	76.004	NO	27521232;29553330;29847547;30687793;32375989;33770146;34003852
35469	M13 240623	ERR903503	UK	Europe	2013	Neisseria meningitidis	35	ST-35 complex	3	non-mosaic	76.004	NO	27521232;29553330;29847547;30687793;32375989;33770146;34003852
35498	M13 240693	ERR903381	UK	Europe	2013	Neisseria meningitidis	32	ST-32 complex	3	non-mosaic	76.004	NO	27521232;29553330;29847547;30687793;32375989;33770146;34003852
35500	M13 240695	ERR903383	UK	Europe	2013	Neisseria meningitidis	11	ST-11 complex	3	non-mosaic	76.004	NO	27521232;28579305;29553330;29847547;30687793;32375989;33770146;34003852
35502	M13 240697	ERR903385	UK	Europe	2013	Neisseria meningitidis	11	ST-11 complex	3	non-mosaic	76.004	NO	27521232;28579305;29553330;29847547;30687793;32375989;33770146;34003852
35519	M13 240723	ERR903528	UK	Europe	2013	Neisseria meningitidis	11250	ST-32 complex	3	non-mosaic	76.004	NO	27521232;29553330;29847547;30687793;32375989;33770146;34003852
35542	M14 240008	ERR903405	UK	Europe	2014	Neisseria meningitidis	11265	ST-41/44 complex	3	non-mosaic	76.004	NO	27521232;29553330;29847547;30687793;32375989;33770146;34003852;34662348
35571	M14 240062	ERR903433	UK	Europe	2014	Neisseria meningitidis	34	ST-32 complex	3	non-mosaic	76.004	NO	27521232;29553330;29847547;30687793;32375989;33770146;34003852
35578	M14 240085	ERR903439	UK	Europe	2014	Neisseria meningitidis	5098	ST-41/44 complex	3	non-mosaic	76.004	NO	27521232;29553330;29847547;30687793;32375989;33770146;34003852;34662348
35604	M14 240122	ERR903461	UK	Europe	2014	Neisseria meningitidis	33	ST-32 complex	3	non-mosaic	76.004	NO	27521232;29553330;29847547;30687793;32375989;33770146;34003852
35619	M14 240143	ERR903689	UK	Europe	2014	Neisseria meningitidis	11278	ST-32 complex	3	non-mosaic	76.004	NO	27521232;29553330;29847547;30687793;32375989;33770146;34003852
35666	M14 240248	ERR903564	UK	Europe	2014	Neisseria meningitidis	32	ST-32 complex	3	non-mosaic	76.004	NO	27521232;29553330;29847547;30687793;32375989;33770146;34003852
35667	M14 240249	ERR903565	UK	Europe	2014	Neisseria meningitidis	11	ST-11 complex	3	non-mosaic	76.004	NO	27521232;28579305;29553330;29847547;30687793;32375989;33770146;34003852
35683	M14 240273	ERR903576	UK	Europe	2014	Neisseria meningitidis	1096	ST-32 complex	3	non-mosaic	76.004	NO	27521232;29553330;29847547;30687793;32375989;33770146;34003852
35706	M14 240310	ERR903597	UK	Europe	2014	Neisseria meningitidis	11	ST-11 complex	3	non-mosaic	76.004	NO	27521232;28579305;29553330;29847547;30687793;32375989;33770146;34003852
35904	OX0050256		UK	Europe	2000	Neisseria meningitidis	35	ST-35 complex	3	non-mosaic	76.004	NO	33770146
35949	OX01061099		UK	Europe	2001	Neisseria meningitidis	35	ST-35 complex	3	non-mosaic	76.004	NO	33770146
35964	SWZ107		Switzerland	Europe	1986	Neisseria meningitidis	35	ST-35 complex	3	non-mosaic	76.004	NO	9501229;12855736;15339342;15537808;17825091;19643763;21092259;25523208
36137	IE14Nm13	ERR976830	Ireland	Europe	2014	Neisseria meningitidis	6083	ST-32 complex	3	non-mosaic	76.004	NO	27521232;34003852
36154	IE14Nm31	ERR976842	Ireland	Europe	2014	Neisseria meningitidis	11410	ST-32 complex	3	non-mosaic	76.004	NO	34003852
36155	IE14Nm33	ERR976843	Ireland	Europe	2014	Neisseria meningitidis	336		3	non-mosaic	76.004	NO	34003852
36162	IE14Nm41	ERR976849	Ireland	Europe	2014	Neisseria meningitidis	485	ST-41/44 complex	3	non-mosaic	76.004	NO	34003852;34662348
36202	BM48	ERR976804	Greece	Europe	1996	Neisseria meningitidis	11	ST-11 complex	3	non-mosaic	76.004	NO	28579305
36203	BM48a	ERR976805	Greece	Europe	1996	Neisseria meningitidis	11	ST-11 complex	3	non-mosaic	76.004	NO	28579305
36454	1982		Italy	Europe	2007	Neisseria meningitidis	11	ST-11 complex	3	non-mosaic	76.004	NO	28579305
36455	1983		Italy	Europe	2007	Neisseria meningitidis	11	ST-11 complex	3	non-mosaic	76.004	NO	28579305
36456	1984		Italy	Europe	2007	Neisseria meningitidis	11	ST-11 complex	3	non-mosaic	76.004	NO	28579305
36457	1985		Italy	Europe	2007	Neisseria meningitidis	11	ST-11 complex	3	non-mosaic	76.004	NO	28579305
36458	1986		Italy	Europe	2007	Neisseria meningitidis	11	ST-11 complex	3	non-mosaic	76.004	NO	28579305
36459	1987		Italy	Europe	2007	Neisseria meningitidis	11	ST-11 complex	3	non-mosaic	76.004	NO	28579305
36462	1981		Italy	Europe	2008	Neisseria meningitidis	11	ST-11 complex	3	non-mosaic	76.004	NO	28579305
36830	IE14Nm28	ERR957624	Ireland	Europe	2014	Neisseria meningitidis	11	ST-11 complex	3	non-mosaic	76.004	NO	28579305;34003852
36851	2157		Italy	Europe	2009	Neisseria meningitidis	11	ST-11 complex	3	non-mosaic	76.004	NO	28579305
37687	M14 240519	ERR985555	UK	Europe	2014	Neisseria meningitidis	32	ST-32 complex	3	non-mosaic	76.004	NO	29553330;30687793;32375989;33770146;34003852
37696	M14 240528	ERR985561	UK	Europe	2014	Neisseria meningitidis	32	ST-32 complex	3	non-mosaic	76.004	NO	29553330;30687793;32375989;33770146;34003852
37741	M14 240591	ERR985729	UK	Europe	2014	Neisseria meningitidis	5342	ST-32 complex	3	non-mosaic	76.004	NO	29553330;30687793;32375989;33770146;34003852
37750	M14 240606	ERR985699	UK	Europe	2014	Neisseria meningitidis	290	ST-32 complex	3	non-mosaic	76.004	NO	29553330;30687793;32375989;33770146;34003852
37804	M15 240020	ERR985603	UK	Europe	2015	Neisseria meningitidis			3	non-mosaic	76.004	NO	29553330;30687793;32375989;33770146;34003852
37844	M15 240065	ERR985621	UK	Europe	2015	Neisseria meningitidis	1096	ST-32 complex	3	non-mosaic	76.004	NO	29553330;30687793;32375989;33770146;34003852
37880	M15 240113	ERR985644	UK	Europe	2015	Neisseria meningitidis	8956	ST-32 complex	3	non-mosaic	76.004	NO	29553330;30687793;32375989;33770146;34003852
37968	M15 240229	ERR985893	UK	Europe	2015	Neisseria meningitidis	5815	ST-35 complex	3	non-mosaic	76.004	NO	29553330;30687793;32375989;33770146;34003852
37973	M15 240236	ERR985898	UK	Europe	2015	Neisseria meningitidis			3	non-mosaic	76.004	NO	29553330;30687793;32375989;33770146;34003852
37996	M15 240273	ERR985921	UK	Europe	2015	Neisseria meningitidis	11889		3	non-mosaic	76.004	NO	29553330;30687793;32375989;33770146;34003852
38040	M15 240553	ERR985773	UK	Europe	2015	Neisseria meningitidis	32	ST-32 complex	3	non-mosaic	76.004	NO	29553330;30687793;32375989;33770146;34003852
38055	M15 240355	ERR985980	UK	Europe	2015	Neisseria meningitidis	2000	ST-32 complex	3	non-mosaic	76.004	NO	29553330;30687793;32375989;33770146;34003852
38097	M15 240496	ERR986022	UK	Europe	2015	Neisseria meningitidis	1096	ST-32 complex	3	non-mosaic	76.004	NO	29553330;30687793;32375989;33770146;34003852
38223	107501		Finland	Europe	2015	Neisseria meningitidis	32	ST-32 complex	3	non-mosaic	76.004	NO
38230	107509		Finland	Europe	2015	Neisseria meningitidis	32	ST-32 complex	3	non-mosaic	76.004	NO
38232	107511		Finland	Europe	2015	Neisseria meningitidis	11511	ST-32 complex	3	non-mosaic	76.004	NO
38375	UNI-850		Greece	Europe	2015	Neisseria meningitidis	160	ST-35 complex	3	non-mosaic	76.004	NO	30592763
38378	UNI-739		Greece	Europe	2015	Neisseria meningitidis	160	ST-35 complex	3	non-mosaic	76.004	NO	30592763
38897	0070/15	ERR3170379	Czech Republic	Europe	2015	Neisseria meningitidis	35	ST-35 complex	3	non-mosaic	76.004	NO	30126283;31295279;36913385
38901	0075/15	ERR3170381	Czech Republic	Europe	2015	Neisseria meningitidis	33	ST-32 complex	3	non-mosaic	76.004	NO	30126283;31295279;36913385
38924	P85		Italy	Europe	2013	Neisseria meningitidis	32	ST-32 complex	3	non-mosaic	76.004	NO
39182	TRI-522		Greece	Europe	2014	Neisseria meningitidis	160	ST-35 complex	3	non-mosaic	76.004	NO	30592763
39185	TRI-554		Greece	Europe	2014	Neisseria meningitidis	5331	ST-32 complex	3	non-mosaic	76.004	NO	30592763
39197	TRI-9		Greece	Europe	2014	Neisseria meningitidis	11504	ST-35 complex	3	non-mosaic	76.004	NO	30592763
39389	M15 240767	ERR1161468	UK	Europe	2015	Neisseria meningitidis	11756	ST-32 complex	3	non-mosaic	76.004	NO	29553330;30687793;32375989;33770146;34003852
39439	M15 240849	ERR1161518	UK	Europe	2015	Neisseria meningitidis	5440	ST-41/44 complex	3	non-mosaic	76.004	NO	29553330;30687793;32375989;33770146;34003852;34662348
39625	M15141		USA	North America	2006	Neisseria meningitidis	11	ST-11 complex	3	non-mosaic	76.004	NO	21622743;28579305
39713	M21736		USA	North America	2010	Neisseria meningitidis	32	ST-32 complex	3	non-mosaic	76.004	NO	34003852
39714	M21954		USA	North America	2010	Neisseria meningitidis	32	ST-32 complex	3	non-mosaic	76.004	NO	34003852
39845	M03564		Dominican Republic	North America	1997	Neisseria meningitidis	11	ST-11 complex	3	non-mosaic	76.004	NO	27649262;28579305
39846	M05451		Dominican Republic	North America	1998	Neisseria meningitidis	11	ST-11 complex	3	non-mosaic	76.004	NO	27649262;28579305
39847	M05831		Dominican Republic	North America	1998	Neisseria meningitidis	11	ST-11 complex	3	non-mosaic	76.004	NO	27649262;28579305
39849	M05731		UK	Europe	1993	Neisseria meningitidis	11	ST-11 complex	3	non-mosaic	76.004	NO	27649262;28579305
39854	M05749		Norway	Europe	1987	Neisseria meningitidis	32	ST-32 complex	3	non-mosaic	76.004	NO	27649262;31551478
39863	M21955		USA	North America	2010	Neisseria meningitidis	32	ST-32 complex	3	non-mosaic	76.004	NO	34003852;36555284
39864	M21259		USA	North America	2010	Neisseria meningitidis	32	ST-32 complex	3	non-mosaic	76.004	NO	34003852
39865	M21374		USA	North America	2010	Neisseria meningitidis	11	ST-11 complex	3	non-mosaic	76.004	NO	34003852;36555284
39866	M21427		USA	North America	2010	Neisseria meningitidis	11	ST-11 complex	3	non-mosaic	76.004	NO	34003852
39867	M21428		USA	North America	2010	Neisseria meningitidis	11	ST-11 complex	3	non-mosaic	76.004	NO	34003852
39868	M21432		USA	North America	2010	Neisseria meningitidis	11	ST-11 complex	3	non-mosaic	76.004	NO	34003852
39869	M21714		USA	North America	2010	Neisseria meningitidis	11	ST-11 complex	3	non-mosaic	76.004	NO	34003852
39870	M21716		USA	North America	2010	Neisseria meningitidis	11	ST-11 complex	3	non-mosaic	76.004	NO	34003852
39871	M21717		USA	North America	2010	Neisseria meningitidis	11	ST-11 complex	3	non-mosaic	76.004	NO	34003852;36555284
39872	M21718		USA	North America	2010	Neisseria meningitidis	11	ST-11 complex	3	non-mosaic	76.004	NO	34003852
39873	M22057		USA	North America	2010	Neisseria meningitidis	11	ST-11 complex	3	non-mosaic	76.004	NO	34003852
39874	M22327		USA	North America	2010	Neisseria meningitidis	11	ST-11 complex	3	non-mosaic	76.004	NO	34003852
39875	M22900		USA	North America	2010	Neisseria meningitidis	11	ST-11 complex	3	non-mosaic	76.004	NO	34003852
39876	M23763		USA	North America	2010	Neisseria meningitidis	11	ST-11 complex	3	non-mosaic	76.004	NO	34003852
39891	M25953		USA	North America	2013	Neisseria meningitidis	11	ST-11 complex	3	non-mosaic	76.004	NO	34003852
39892	M26017		USA	North America	2012	Neisseria meningitidis	11	ST-11 complex	3	non-mosaic	76.004	NO	34003852
39893	M26263		USA	North America	2013	Neisseria meningitidis	11	ST-11 complex	3	non-mosaic	76.004	NO	34003852;36555284
39895	M25941		USA	North America	2012	Neisseria meningitidis	11	ST-11 complex	3	non-mosaic	76.004	NO	34003852
39896	M27267		USA	North America	2013	Neisseria meningitidis	11	ST-11 complex	3	non-mosaic	76.004	NO	34003852
39897	M26059		USA	North America	2013	Neisseria meningitidis	11	ST-11 complex	3	non-mosaic	76.004	NO	34003852
39898	M26089		USA	North America	2012	Neisseria meningitidis	11	ST-11 complex	3	non-mosaic	76.004	NO	34003852
39905	M24249		USA	North America	2011	Neisseria meningitidis	32	ST-32 complex	3	non-mosaic	76.004	NO	34003852
39918	M24250		USA	North America	2011	Neisseria meningitidis	9313	ST-32 complex	3	non-mosaic	76.004	NO	34003852
39973	LNP27383		France	Europe	2013	Neisseria meningitidis	269	ST-269 complex	3	non-mosaic	76.004	NO	31756567;34856875
39990	LNP27423		France	Europe	2013	Neisseria meningitidis	32	ST-32 complex	3	non-mosaic	76.004	NO	34856875
39992	LNP27427		France	Europe	2013	Neisseria meningitidis	32	ST-32 complex	3	non-mosaic	76.004	NO	34856875
40018	LNP27507		France	Europe	2014	Neisseria meningitidis	32	ST-32 complex	3	non-mosaic	76.004	NO	34856875
40072	LNP27649		France	Europe	2014	Neisseria meningitidis	32	ST-32 complex	3	non-mosaic	76.004	NO	34856875
40073	LNP27650		France	Europe	2014	Neisseria meningitidis	269	ST-269 complex	3	non-mosaic	76.004	NO	34856875
40083	LNP27674		France	Europe	2014	Neisseria meningitidis	13279	ST-32 complex	3	non-mosaic	76.004	NO	34856875
40106	LNP27338		France	Europe	2013	Neisseria meningitidis	32	ST-32 complex	3	non-mosaic	76.004	NO	34856875
40178	LNP27350		France	Europe	2013	Neisseria meningitidis	33	ST-32 complex	3	non-mosaic	76.004	NO	34856875
40181	LNP27286		France	Europe	2013	Neisseria meningitidis	32	ST-32 complex	3	non-mosaic	76.004	NO	34856875
40219	LNP28283		France	Europe	2015	Neisseria meningitidis	33	ST-32 complex	3	non-mosaic	76.004	NO
40331	2704		Italy	Europe	2015	Neisseria meningitidis	32	ST-32 complex	3	non-mosaic	76.004	NO
40333	2078		Italy	Europe	2008	Neisseria meningitidis	10183	ST-35 complex	3	non-mosaic	76.004	NO
40360	2716		Italy	Europe	2015	Neisseria meningitidis	32	ST-32 complex	3	non-mosaic	76.004	NO
40411	LNP28386		France	Europe	2016	Neisseria meningitidis	32	ST-32 complex	3	non-mosaic	76.004	NO
40427	LNP27296		France	Europe	2013	Neisseria meningitidis	32	ST-32 complex	3	non-mosaic	76.004	NO	34856875
40434	LNP27422		France	Europe	2013	Neisseria meningitidis	32	ST-32 complex	3	non-mosaic	76.004	NO	34856875
40437	LNP27438		France	Europe	2013	Neisseria meningitidis	32	ST-32 complex	3	non-mosaic	76.004	NO	34856875
40446	LNP27584		France	Europe	2014	Neisseria meningitidis	32	ST-32 complex	3	non-mosaic	76.004	NO	34856875
40450	LNP27654		France	Europe	2014	Neisseria meningitidis	33	ST-32 complex	3	non-mosaic	76.004	NO	34856875
40455	LNP27685		France	Europe	2014	Neisseria meningitidis	32	ST-32 complex	3	non-mosaic	76.004	NO	34856875
40463	LNP27557		France	Europe	2014	Neisseria meningitidis	11	ST-11 complex	3	non-mosaic	76.004	NO	28579305;34856875
40467	LNP27629		France	Europe	2014	Neisseria meningitidis	6562	ST-32 complex	3	non-mosaic	76.004	NO	34856875
40493	LNP28285		France	Europe	2015	Neisseria meningitidis	32	ST-32 complex	3	non-mosaic	76.004	NO
40500	M17661		USA	North America	2008	Neisseria meningitidis	11	ST-11 complex	3	non-mosaic	76.004	NO	28579305
40512	1429		South Africa	Africa	2000	Neisseria meningitidis	11	ST-11 complex	3	non-mosaic	76.004	NO	28579305
40515	2251		South Africa	Africa	2000	Neisseria meningitidis	11	ST-11 complex	3	non-mosaic	76.004	NO	28579305
40516	2281		South Africa	Africa	2000	Neisseria meningitidis	11	ST-11 complex	3	non-mosaic	76.004	NO	28579305
40520	2885		South Africa	Africa	2000	Neisseria meningitidis			3	non-mosaic	76.004	NO	28579305
40537	6993		South Africa	Africa	2002	Neisseria meningitidis	6588	ST-35 complex	3	non-mosaic	76.004	NO
40595	10428		South Africa	Africa	2003	Neisseria meningitidis	11	ST-11 complex	3	non-mosaic	76.004	NO	28579305
40604	11069		South Africa	Africa	2003	Neisseria meningitidis	32	ST-32 complex	3	non-mosaic	76.004	NO
40624	13774		South Africa	Africa	2007	Neisseria meningitidis	11	ST-11 complex	3	non-mosaic	76.004	NO	28579305
40666	18159		South Africa	Africa	2008	Neisseria meningitidis	32	ST-32 complex	3	non-mosaic	76.004	NO
40667	18162		South Africa	Africa	2008	Neisseria meningitidis	2956	ST-11 complex	3	non-mosaic	76.004	NO	28579305
40668	18180		South Africa	Africa	2008	Neisseria meningitidis	2956	ST-11 complex	3	non-mosaic	76.004	NO	28579305
40697	24049		South Africa	Africa	2009	Neisseria meningitidis	11	ST-11 complex	3	non-mosaic	76.004	NO	28579305
40791	44026		South Africa	Africa	2014	Neisseria meningitidis	32	ST-32 complex	3	non-mosaic	76.004	NO
41242	LNP27712		France	Europe	2014	Neisseria meningitidis	32	ST-32 complex	3	non-mosaic	76.004	NO	34856875
41412	0014/16	ERR3170388	Czech Republic	Europe	2016	Neisseria meningitidis	4948	ST-32 complex	3	non-mosaic	76.004	NO	30126283;31295279;36913385
41452	M15 240846	ERR1292416	UK	Europe	2015	Neisseria meningitidis	1096	ST-32 complex	3	non-mosaic	76.004	NO	29553330;30687793;32375989;33770146;34003852
41541	M39090		USA	North America	2015	Neisseria meningitidis	11910	ST-32 complex	3	non-mosaic	76.004	NO	34003852
41561	M15 240993	ERR1292508	UK	Europe	2015	Neisseria meningitidis	32	ST-32 complex	3	non-mosaic	76.004	NO	33770146
41579	LNP28412		France	Europe	2016	Neisseria meningitidis	32	ST-32 complex	3	non-mosaic	76.004	NO
41588	LNP27469		France	Europe	2013	Neisseria meningitidis	33	ST-32 complex	3	non-mosaic	76.004	NO	34856875
41591	LNP27725		France	Europe	2014	Neisseria meningitidis	32	ST-32 complex	3	non-mosaic	76.004	NO	34856875
41592	LNP27700		France	Europe	2014	Neisseria meningitidis	32	ST-32 complex	3	non-mosaic	76.004	NO	34856875
41616	W-5302		Greece	Europe	2015	Neisseria meningitidis	806	ST-35 complex	3	non-mosaic	76.004	NO	33597116
41620	W-5358		Greece	Europe	2015	Neisseria meningitidis	32	ST-32 complex	3	non-mosaic	76.004	NO	33597116
41626	W-5731		Greece	Europe	2015	Neisseria meningitidis	160	ST-35 complex	3	non-mosaic	76.004	NO	33597116
41658	2754		Italy	Europe	2016	Neisseria meningitidis	34	ST-32 complex	3	non-mosaic	76.004	NO	34789510
41676	LNP28432		France	Europe	2016	Neisseria meningitidis	32	ST-32 complex	3	non-mosaic	76.004	NO
41784	2839	ERR063501	UK	Europe	1997	Neisseria meningitidis	11	ST-11 complex	3	non-mosaic	76.004	NO	10565901;22785191;28579305;33770146
41785	2838	ERR063502	UK	Europe	1997	Neisseria meningitidis	11	ST-11 complex	3	non-mosaic	76.004	NO	10565901;22785191;28579305;33770146
41786	0395/93	ERR036071	Czech Republic	Europe	1993	Neisseria meningitidis	11	ST-11 complex	3	non-mosaic	76.004	NO	11101585;15537808;17825091;18815379;28579305
41787	0393/93	ERR036083	Czech Republic	Europe	1993	Neisseria meningitidis	11	ST-11 complex	3	non-mosaic	76.004	NO	15537808;28579305;36913385
41794	LNP28427at		France	Europe	2016	Neisseria meningitidis	11	ST-11 complex	3	non-mosaic	76.004	NO	28579305
41811	LNP28458		France	Europe	2016	Neisseria meningitidis	11944	ST-32 complex	3	non-mosaic	76.004	NO
41842	AR04285_T9		Ethiopia	Africa	Unknown	Neisseria meningitidis	35	ST-35 complex	3	non-mosaic	76.004	NO
41869	LNP28596		France	Europe	2016	Neisseria meningitidis	33	ST-32 complex	3	non-mosaic	76.004	NO
41901	AR04285_T0		Ethiopia	Africa	Unknown	Neisseria meningitidis	35	ST-35 complex	3	non-mosaic	76.004	NO
42050	LNP28484		France	Europe	2016	Neisseria meningitidis	32	ST-32 complex	3	non-mosaic	76.004	NO
42113	IPM3		Morocco	Africa	2013	Neisseria meningitidis	33	ST-32 complex	3	non-mosaic	76.004	NO	29743304
42116	IPM6		Morocco	Africa	2013	Neisseria meningitidis	33	ST-32 complex	3	non-mosaic	76.004	NO	29743304;31756567
42117	IPM7		Morocco	Africa	2013	Neisseria meningitidis	33	ST-32 complex	3	non-mosaic	76.004	NO	29743304;31756567
42118	IPM8		Morocco	Africa	2013	Neisseria meningitidis	33	ST-32 complex	3	non-mosaic	76.004	NO	29743304;31756567
42119	IPM9		Morocco	Africa	2013	Neisseria meningitidis	33	ST-32 complex	3	non-mosaic	76.004	NO	29743304
42120	IPM10		Morocco	Africa	2013	Neisseria meningitidis	33	ST-32 complex	3	non-mosaic	76.004	NO	29743304
42121	IPM11		Morocco	Africa	2013	Neisseria meningitidis	33	ST-32 complex	3	non-mosaic	76.004	NO	29743304
42122	IPM12		Morocco	Africa	2013	Neisseria meningitidis	13302	ST-32 complex	3	non-mosaic	76.004	NO	29743304
42123	IPM13		Morocco	Africa	2013	Neisseria meningitidis	33	ST-32 complex	3	non-mosaic	76.004	NO	29743304
42124	IPM15		Morocco	Africa	2013	Neisseria meningitidis	2501	ST-32 complex	3	non-mosaic	76.004	NO	29743304
42125	IPM16		Morocco	Africa	2013	Neisseria meningitidis	33	ST-32 complex	3	non-mosaic	76.004	NO	29743304
42126	IPM17		Morocco	Africa	2013	Neisseria meningitidis	33	ST-32 complex	3	non-mosaic	76.004	NO	29743304
42129	IPM21		Morocco	Africa	2013	Neisseria meningitidis	33	ST-32 complex	3	non-mosaic	76.004	NO	29743304
42131	IPM23		Morocco	Africa	2013	Neisseria meningitidis	33	ST-32 complex	3	non-mosaic	76.004	NO	29743304
42132	IPM25		Morocco	Africa	2013	Neisseria meningitidis	33	ST-32 complex	3	non-mosaic	76.004	NO	29743304
42134	IPM27		Morocco	Africa	2013	Neisseria meningitidis	33	ST-32 complex	3	non-mosaic	76.004	NO	29743304
42135	IPM28		Morocco	Africa	2013	Neisseria meningitidis	33	ST-32 complex	3	non-mosaic	76.004	NO	29743304
42137	IPM30		Morocco	Africa	2012	Neisseria meningitidis	33	ST-32 complex	3	non-mosaic	76.004	NO	29743304
42138	IPM31		Morocco	Africa	2012	Neisseria meningitidis	33	ST-32 complex	3	non-mosaic	76.004	NO	29743304
42139	IPM32		Morocco	Africa	2012	Neisseria meningitidis	33	ST-32 complex	3	non-mosaic	76.004	NO	29743304
42140	IPM33		Morocco	Africa	2012	Neisseria meningitidis	33	ST-32 complex	3	non-mosaic	76.004	NO	29743304
42142	IPM38		Morocco	Africa	2012	Neisseria meningitidis	33	ST-32 complex	3	non-mosaic	76.004	NO	29743304
42143	IPM40		Morocco	Africa	2012	Neisseria meningitidis	10792	ST-32 complex	3	non-mosaic	76.004	NO	29743304
42145	IPM42		Morocco	Africa	2012	Neisseria meningitidis	33	ST-32 complex	3	non-mosaic	76.004	NO	29743304
42147	IPM45		Morocco	Africa	2012	Neisseria meningitidis	12012	ST-32 complex	3	non-mosaic	76.004	NO	29743304
42148	IPM47		Morocco	Africa	2012	Neisseria meningitidis	33	ST-32 complex	3	non-mosaic	76.004	NO	29743304
42152	IPM51		Morocco	Africa	2012	Neisseria meningitidis	33	ST-32 complex	3	non-mosaic	76.004	NO	29743304
42154	IPM53		Morocco	Africa	2012	Neisseria meningitidis	33	ST-32 complex	3	non-mosaic	76.004	NO	29743304
42155	IPM54		Morocco	Africa	2012	Neisseria meningitidis	33	ST-32 complex	3	non-mosaic	76.004	NO	29743304
42156	IPM55		Morocco	Africa	2012	Neisseria meningitidis	33	ST-32 complex	3	non-mosaic	76.004	NO	29743304
42164	IPM63		Morocco	Africa	2012	Neisseria meningitidis	33	ST-32 complex	3	non-mosaic	76.004	NO	29743304
42172	IPM75		Morocco	Africa	2011	Neisseria meningitidis	10792	ST-32 complex	3	non-mosaic	76.004	NO	29743304
42204	LNP28505		France	Europe	2016	Neisseria meningitidis	32	ST-32 complex	3	non-mosaic	76.004	NO
42220	IPM60		Morocco	Africa	2012	Neisseria meningitidis	33	ST-32 complex	3	non-mosaic	76.004	NO	29743304
42361	1459000111		Sweden	Europe	2014	Neisseria meningitidis	32	ST-32 complex	3	non-mosaic	76.004	NO	32414653
42372	1459000233		Sweden	Europe	2014	Neisseria meningitidis	32	ST-32 complex	3	non-mosaic	76.004	NO	32414653
42392	1559000011		Sweden	Europe	2015	Neisseria meningitidis	32	ST-32 complex	3	non-mosaic	76.004	NO	32414653
42403	15-105		Sweden	Europe	2015	Neisseria meningitidis	32	ST-32 complex	3	non-mosaic	76.004	NO	32414653
42441	LNP28528		France	Europe	2016	Neisseria meningitidis	32	ST-32 complex	3	non-mosaic	76.004	NO
42454	M16 240109	ERR1389373	UK	Europe	2016	Neisseria meningitidis	32	ST-32 complex	3	non-mosaic	76.004	NO
42458	M16 240122	ERR1389402	UK	Europe	2016	Neisseria meningitidis	13280	ST-32 complex	3	non-mosaic	76.004	NO
42601	M16 240175	ERR1389449	UK	Europe	2016	Neisseria meningitidis	12177	ST-32 complex	3	non-mosaic	76.004	NO	29553330;30687793;32375989;34003852
42630	14-8707385	ERR1389294	UK	Europe	2014	Neisseria meningitidis	5550	ST-41/44 complex	3	non-mosaic	76.004	NO	29553330;30687793;32375989;33770146;34003852;34662348
42646	15-8703750	ERR1389309	UK	Europe	2015	Neisseria meningitidis	33	ST-32 complex	3	non-mosaic	76.004	NO	29553330;30687793;32375989;33770146;34003852
42661	IPM14		Morocco	Africa	2013	Neisseria meningitidis	33	ST-32 complex	3	non-mosaic	76.004	NO	29743304
42662	IPM34		Morocco	Africa	2012	Neisseria meningitidis	33	ST-32 complex	3	non-mosaic	76.004	NO	29743304
42777	LNP28558		France	Europe	2016	Neisseria meningitidis	264	ST-32 complex	3	non-mosaic	76.004	NO
42847	M25387		USA	North America	2012	Neisseria meningitidis	11	ST-11 complex	3	non-mosaic	76.004	NO	34003852
42848	M26242		USA	North America	2013	Neisseria meningitidis	11	ST-11 complex	3	non-mosaic	76.004	NO	34003852
42850	M39535		USA	North America	2016	Neisseria meningitidis	11	ST-11 complex	3	non-mosaic	76.004	NO	34003852
43564	BR41285	ERR1447228	UK	Europe	2015	Neisseria meningitidis	35	ST-35 complex	3	non-mosaic	76.004	NO	33482143;33770146
43614	BR41315	ERR1447235	UK	Europe	2015	Neisseria meningitidis	35	ST-35 complex	3	non-mosaic	76.004	NO	33482143;33770146
43615	BR41338	ERR1447236	UK	Europe	2015	Neisseria meningitidis	35	ST-35 complex	3	non-mosaic	76.004	NO	33482143;33770146
43649	BR41517	ERR1447266	UK	Europe	2015	Neisseria meningitidis	32	ST-32 complex	3	non-mosaic	76.004	NO	33482143;33770146
43827	IPM127		Morocco	Africa	2015	Neisseria meningitidis	33	ST-32 complex	3	non-mosaic	76.004	NO	29743304
43829	IPM129		Morocco	Africa	2015	Neisseria meningitidis	33	ST-32 complex	3	non-mosaic	76.004	NO	29743304
43831	IPM131		Morocco	Africa	2015	Neisseria meningitidis	2501	ST-32 complex	3	non-mosaic	76.004	NO	29743304
43832	IPM132		Morocco	Africa	2015	Neisseria meningitidis	2501	ST-32 complex	3	non-mosaic	76.004	NO	29743304
43833	IPM133		Morocco	Africa	2015	Neisseria meningitidis	33	ST-32 complex	3	non-mosaic	76.004	NO	29743304
43834	IPM134		Morocco	Africa	2015	Neisseria meningitidis	33	ST-32 complex	3	non-mosaic	76.004	NO	29743304
43838	IPM138		Morocco	Africa	2015	Neisseria meningitidis	33	ST-32 complex	3	non-mosaic	76.004	NO	29743304
43842	IPM142		Morocco	Africa	2015	Neisseria meningitidis	33	ST-32 complex	3	non-mosaic	76.004	NO	29743304
43843	IPM143		Morocco	Africa	2015	Neisseria meningitidis	2501	ST-32 complex	3	non-mosaic	76.004	NO	29743304
43844	IPM144		Morocco	Africa	2015	Neisseria meningitidis	33	ST-32 complex	3	non-mosaic	76.004	NO	29743304
43845	IPM145		Morocco	Africa	2015	Neisseria meningitidis	33	ST-32 complex	3	non-mosaic	76.004	NO	29743304
43846	IPM146		Morocco	Africa	2015	Neisseria meningitidis	33	ST-32 complex	3	non-mosaic	76.004	NO	29743304
43850	IPM150		Morocco	Africa	2015	Neisseria meningitidis	33	ST-32 complex	3	non-mosaic	76.004	NO	29743304
43852	IPM152		Morocco	Africa	2016	Neisseria meningitidis	33	ST-32 complex	3	non-mosaic	76.004	NO	29743304
43858	IPM102		Morocco	Africa	2013	Neisseria meningitidis	33	ST-32 complex	3	non-mosaic	76.004	NO	29743304
43860	IPM104		Morocco	Africa	2014	Neisseria meningitidis	33	ST-32 complex	3	non-mosaic	76.004	NO	29743304
43862	IPM118		Morocco	Africa	2014	Neisseria meningitidis	33	ST-32 complex	3	non-mosaic	76.004	NO	29743304
43863	IPM125		Morocco	Africa	2014	Neisseria meningitidis	33	ST-32 complex	3	non-mosaic	76.004	NO	29743304
44383	ST40755	ERR1517559	UK	Europe	2015	Neisseria meningitidis	457	ST-35 complex	3	non-mosaic	76.004	NO	33482143;33770146
44840	02B0121189	ERR1554230	Iceland	Europe	2002	Neisseria meningitidis			3	non-mosaic	76.004	NO	28579305
44844	02G0521032	ERR1554234	Iceland	Europe	2002	Neisseria meningitidis			3	non-mosaic	76.004	NO	28579305
44845	02V0621218	ERR1554235	Iceland	Europe	2002	Neisseria meningitidis			3	non-mosaic	76.004	NO	28579305
44846	02G0807104	ERR1554236	Iceland	Europe	2002	Neisseria meningitidis	11	ST-11 complex	3	non-mosaic	76.004	NO	28579305
44847	02R0812053	ERR1554237	Iceland	Europe	2002	Neisseria meningitidis			3	non-mosaic	76.004	NO	28579305
44848	02B0816182	ERR1554238	Iceland	Europe	2002	Neisseria meningitidis			3	non-mosaic	76.004	NO	28579305
44850	02B1002020	ERR1554240	Iceland	Europe	2002	Neisseria meningitidis			3	non-mosaic	76.004	NO	28579305
44851	02V1031190	ERR1554241	Iceland	Europe	2002	Neisseria meningitidis			3	non-mosaic	76.004	NO	28579305
44853	02G1221098	ERR1554243	Iceland	Europe	2002	Neisseria meningitidis			3	non-mosaic	76.004	NO	28579305
44863	04V0103049	ERR1554253	Iceland	Europe	2004	Neisseria meningitidis	11	ST-11 complex	3	non-mosaic	76.004	NO	28579305
44864	04B0126034	ERR1554254	Iceland	Europe	2004	Neisseria meningitidis	11	ST-11 complex	3	non-mosaic	76.004	NO	28579305
44874	05B0629259	ERR1554264	Iceland	Europe	2005	Neisseria meningitidis	11	ST-11 complex	3	non-mosaic	76.004	NO	28579305
44983	16-244		Sweden	Europe	2016	Neisseria meningitidis	32	ST-32 complex	3	non-mosaic	76.004	NO	32414653
44988	16-276		Sweden	Europe	2016	Neisseria meningitidis	32	ST-32 complex	3	non-mosaic	76.004	NO	32414653
45110	M23151		USA	North America	2010	Neisseria meningitidis	11	ST-11 complex	3	non-mosaic	76.004	NO	34003852
45111	M23327		USA	North America	2011	Neisseria meningitidis	32	ST-32 complex	3	non-mosaic	76.004	NO	34003852
45118	M25165		USA	North America	2011	Neisseria meningitidis	11	ST-11 complex	3	non-mosaic	76.004	NO	34003852
45119	M25241		USA	North America	2012	Neisseria meningitidis	11	ST-11 complex	3	non-mosaic	76.004	NO	34003852
45121	M25633		USA	North America	2012	Neisseria meningitidis	13264	ST-11 complex	3	non-mosaic	76.004	NO	34003852
45124	M25683		USA	North America	2012	Neisseria meningitidis	13261	ST-11 complex	3	non-mosaic	76.004	NO	34003852
45128			USA	North America	2012	Neisseria meningitidis			3	non-mosaic	76.004	NO
45159	M27471		USA	North America	2013	Neisseria meningitidis	11	ST-11 complex	3	non-mosaic	76.004	NO	34003852
45173	M29276		USA	North America	2014	Neisseria meningitidis	9435	ST-11 complex	3	non-mosaic	76.004	NO	34003852
45184	M38252		USA	North America	2015	Neisseria meningitidis	11	ST-11 complex	3	non-mosaic	76.004	NO	34003852
45210	M23548		USA	North America	2011	Neisseria meningitidis	35	ST-35 complex	3	non-mosaic	76.004	NO	34003852
45211	M23593		USA	North America	2011	Neisseria meningitidis	32	ST-32 complex	3	non-mosaic	76.004	NO	34003852
45219	M24330		USA	North America	2012	Neisseria meningitidis	32	ST-32 complex	3	non-mosaic	76.004	NO	34003852
45223	M24998		USA	North America	2012	Neisseria meningitidis	570	ST-35 complex	3	non-mosaic	76.004	NO	34003852
45226			USA	North America	2012	Neisseria meningitidis			3	non-mosaic	76.004	NO
45230	M25171		USA	North America	2012	Neisseria meningitidis	32	ST-32 complex	3	non-mosaic	76.004	NO	34003852
45235	M25518		USA	North America	2012	Neisseria meningitidis	32	ST-32 complex	3	non-mosaic	76.004	NO	34003852
45239	M25981		USA	North America	2013	Neisseria meningitidis	32	ST-32 complex	3	non-mosaic	76.004	NO	34003852
45260	M27811		USA	North America	2013	Neisseria meningitidis	33	ST-32 complex	3	non-mosaic	76.004	NO	34003852
45284	M39153		USA	North America	2014	Neisseria meningitidis	13277	ST-32 complex	3	non-mosaic	76.004	NO	34003852
46488	12464		Tunisia	Africa	2009	Neisseria meningitidis	12448	ST-35 complex	3	non-mosaic	76.004	NO	31756567
46489	2507		Tunisia	Africa	2010	Neisseria meningitidis	11	ST-11 complex	3	non-mosaic	76.004	NO	31756567
46493	11780		Tunisia	Africa	2009	Neisseria meningitidis	33	ST-32 complex	3	non-mosaic	76.004	NO	31756567
47104	PT45		Italy	Europe	2016	Neisseria meningitidis	35	ST-35 complex	3	non-mosaic	76.004	NO
47235	M21273		USA	North America	2009	Neisseria meningitidis	2724	ST-11 complex	3	non-mosaic	76.004	NO	36555284
47310	M16 240636	ERR1717577	UK	Europe	2016	Neisseria meningitidis	336		3	non-mosaic	76.004	NO	30687793;32375989;34003852
48011	SRR3349876	SRR3349876	UK	Europe	2011	Neisseria meningitidis	11	ST-11 complex	3	non-mosaic	76.004	NO	27427203
49264	M38719		USA	North America	2015	Neisseria meningitidis	12497	ST-35 complex	3	non-mosaic	76.004	NO	34003852
49269	16-463		Sweden	Europe	2016	Neisseria meningitidis	32	ST-32 complex	3	non-mosaic	76.004	NO	32414653
49466	CA40895	ERR1761954	UK	Europe	2015	Neisseria meningitidis	1096	ST-32 complex	3	non-mosaic	76.004	NO	33482143;33770146
49547	CA41952	ERR1761960	UK	Europe	2015	Neisseria meningitidis	457	ST-35 complex	3	non-mosaic	76.004	NO	33482143;33770146
49590	CA42889	ERR1770774	UK	Europe	2015	Neisseria meningitidis	3093	ST-35 complex	3	non-mosaic	76.004	NO	33482143;33770146
49619	CA44230	ERR1761940	UK	Europe	2015	Neisseria meningitidis	35	ST-35 complex	3	non-mosaic	76.004	NO	33482143;33770146
49823	CM41829	ERR1771009	UK	Europe	2015	Neisseria meningitidis	35	ST-35 complex	3	non-mosaic	76.004	NO	33482143;33770146
49875	PL40755	ERR1762032	UK	Europe	2015	Neisseria meningitidis	32	ST-32 complex	3	non-mosaic	76.004	NO	33482143;33770146
50057	PR40648	ERR1771147	UK	Europe	2015	Neisseria meningitidis	1096	ST-32 complex	3	non-mosaic	76.004	NO	33482143;33770146
50081	PR40945	ERR1771193	UK	Europe	2015	Neisseria meningitidis	32	ST-32 complex	3	non-mosaic	76.004	NO	33482143;33770146
50245	BR40076	ERR1770683	UK	Europe	2014	Neisseria meningitidis	213	ST-213 complex	3	non-mosaic	76.004	NO	33482143;33770146
50320	ST40070	ERR1863108	UK	Europe	2015	Neisseria meningitidis	269	ST-269 complex	3	non-mosaic	76.004	NO	33482143;33770146
50324	ST40366	ERR1770698	UK	Europe	2015	Neisseria meningitidis	8593	ST-35 complex	3	non-mosaic	76.004	NO	33482143;33770146
50357	ST41663	ERR1770769	UK	Europe	2015	Neisseria meningitidis	278	ST-35 complex	3	non-mosaic	76.004	NO	33482143;33770146
50421	ST42235	ERR1771135	UK	Europe	2015	Neisseria meningitidis	8593	ST-35 complex	3	non-mosaic	76.004	NO	33482143;33770146
50433	ST42305	ERR1863167	UK	Europe	2015	Neisseria meningitidis	269	ST-269 complex	3	non-mosaic	76.004	NO	33482143;33770146
50439	WG41094	ERR1771231	UK	Europe	2015	Neisseria meningitidis	32	ST-32 complex	3	non-mosaic	76.004	NO	33482143;33770146
50529	M21591		USA	North America	2010	Neisseria meningitidis	2724	ST-11 complex	3	non-mosaic	76.004	NO	34003852
50530	M21902		USA	North America	2010	Neisseria meningitidis	11	ST-11 complex	3	non-mosaic	76.004	NO	34003852
50843	LNP27550at		France	Europe	2014	Neisseria meningitidis	32	ST-32 complex	3	non-mosaic	76.004	NO	29132919
51096	3644PcB		France	Europe	2008	Neisseria meningitidis	32	ST-32 complex	3	non-mosaic	76.004	NO
51221	B073	ERR2139131	UK	Europe	2015	Neisseria meningitidis	35	ST-35 complex	3	non-mosaic	76.004	NO	29155998;33770146
51226	B101	ERR2139092	UK	Europe	2015	Neisseria meningitidis	1417	ST-35 complex	3	non-mosaic	76.004	NO	29155998;33770146
51379	R570	ERR2139270	UK	Europe	2015	Neisseria meningitidis	457	ST-35 complex	3	non-mosaic	76.004	NO	29155998;33770146
51903	17-36		Sweden	Europe	2017	Neisseria meningitidis	32	ST-32 complex	3	non-mosaic	76.004	NO	32414653
52140	M41194		USA	North America	2016	Neisseria meningitidis	12843	ST-35 complex	3	non-mosaic	76.004	NO	34003852
52548	BR41294	ERR1941358	UK	Europe	2015	Neisseria meningitidis	35	ST-35 complex	3	non-mosaic	76.004	NO	33482143;33770146
52610	CM41286	ERR1941315	UK	Europe	2015	Neisseria meningitidis	12670	ST-35 complex	3	non-mosaic	76.004	NO	33482143;33770146
52616	GL40616	ERR1941419	UK	Europe	2014	Neisseria meningitidis	1167		3	non-mosaic	76.004	NO	33482143;33770146
52695	ST41648	ERR1941259	UK	Europe	2015	Neisseria meningitidis	1417	ST-35 complex	3	non-mosaic	76.004	NO	33482143;33770146
52707	ST42397	ERR1941286	UK	Europe	2015	Neisseria meningitidis	457	ST-35 complex	3	non-mosaic	76.004	NO	33770146
52739	M39765		USA	North America	2016	Neisseria meningitidis	12902	ST-35 complex	3	non-mosaic	76.004	NO	34003852
52890	16.8710761	ERR1960549	UK	Europe	2016	Neisseria meningitidis	1096	ST-32 complex	3	non-mosaic	76.004	NO	30687793;32375989;34003852
52963	NML033		Canada	North America	2006	Neisseria meningitidis	336		3	non-mosaic	76.004	NO
52972	NML242		Canada	North America	2006	Neisseria meningitidis	6474		3	non-mosaic	76.004	NO
53094	M16 240759	ERR1994403	UK	Europe	2016	Neisseria meningitidis	457	ST-35 complex	3	non-mosaic	76.004	NO	30687793;32375989;34003852
53114	M16 240786	ERR1994492	UK	Europe	2016	Neisseria meningitidis	32	ST-32 complex	3	non-mosaic	76.004	NO	30687793;32375989;34003852
53124	M16 240802	ERR1994532	UK	Europe	2016	Neisseria meningitidis	269	ST-269 complex	3	non-mosaic	76.004	NO	30687793;32375989;34003852
53242	M17 240041	ERR1994627	UK	Europe	2017	Neisseria meningitidis	33	ST-32 complex	3	non-mosaic	76.004	NO	30687793;32375989;34003852
53266	M17 240070	ERR1994697	UK	Europe	2017	Neisseria meningitidis	11480		3	non-mosaic	76.004	NO	30687793;32375989;34003852
53281	M17 240096	ERR1994426	UK	Europe	2017	Neisseria meningitidis	32	ST-32 complex	3	non-mosaic	76.004	NO	30687793;32375989;34003852
53356	M17 240202	ERR1994386	UK	Europe	2017	Neisseria meningitidis	1096	ST-32 complex	3	non-mosaic	76.004	NO	30687793;32375989;34003852
53388	M16 240324	ERR1994718	Unknown	Unknown	Unknown	Neisseria meningitidis	11	ST-11 complex	3	non-mosaic	76.004	NO
53404	5	ERR1994734	Turkey	Asia	2014	Neisseria meningitidis	11922	ST-35 complex	3	non-mosaic	76.004	NO	32199701
53697	NMLW114		Canada	North America	2001	Neisseria meningitidis	11	ST-11 complex	3	non-mosaic	76.004	NO
53702	NMLW047		Canada	North America	2002	Neisseria meningitidis	11	ST-11 complex	3	non-mosaic	76.004	NO
53706	NMLW174		Canada	North America	2003	Neisseria meningitidis	11	ST-11 complex	3	non-mosaic	76.004	NO
53710	NMLW034		Canada	North America	2005	Neisseria meningitidis	11	ST-11 complex	3	non-mosaic	76.004	NO
53712	NMLW082		Canada	North America	2005	Neisseria meningitidis	11	ST-11 complex	3	non-mosaic	76.004	NO
53777	17-264		Sweden	Europe	2017	Neisseria meningitidis	32	ST-32 complex	3	non-mosaic	76.004	NO	32414653
53778	17-271		Sweden	Europe	2017	Neisseria meningitidis	32	ST-32 complex	3	non-mosaic	76.004	NO	32414653
53787	NMLC311		Canada	North America	2007	Neisseria meningitidis	11	ST-11 complex	3	non-mosaic	76.004	NO	29414677
53790	NMLC228		Canada	North America	2009	Neisseria meningitidis	11	ST-11 complex	3	non-mosaic	76.004	NO	29414677
53807	NMLC114		Canada	North America	2001	Neisseria meningitidis	11	ST-11 complex	3	non-mosaic	76.004	NO	29414677
53808	NMLC047		Canada	North America	2002	Neisseria meningitidis	11	ST-11 complex	3	non-mosaic	76.004	NO	29414677
53809	NMLC174		Canada	North America	2003	Neisseria meningitidis	11	ST-11 complex	3	non-mosaic	76.004	NO	29414677
53811	NMLC034		Canada	North America	2005	Neisseria meningitidis	11	ST-11 complex	3	non-mosaic	76.004	NO	29414677
53812	NMLC082		Canada	North America	2005	Neisseria meningitidis	11	ST-11 complex	3	non-mosaic	76.004	NO	29414677
54119	M29024		USA	North America	2013	Neisseria meningitidis	11	ST-11 complex	3	non-mosaic	76.004	NO	34003852
54175	M39811		USA	North America	2016	Neisseria meningitidis	11	ST-11 complex	3	non-mosaic	76.004	NO	34003852
54178	M28954		USA	North America	2013	Neisseria meningitidis	11556	ST-32 complex	3	non-mosaic	76.004	NO	34003852
54567	LNP11972abd		France	Europe	1993	Neisseria meningitidis	11	ST-11 complex	3	non-mosaic	76.004	NO	29608658
54570	LNP13122abd		France	Europe	1994	Neisseria meningitidis	11	ST-11 complex	3	non-mosaic	76.004	NO	29608658
54571	LNP13408abd		France	Europe	1995	Neisseria meningitidis	11	ST-11 complex	3	non-mosaic	76.004	NO	29608658
54572	LNP13755abd		France	Europe	1995	Neisseria meningitidis	33	ST-32 complex	3	non-mosaic	76.004	NO	29608658
54590	LNP19020abd		France	Europe	2001	Neisseria meningitidis	11	ST-11 complex	3	non-mosaic	76.004	NO	29608658
54600	LNP20810abd		France	Europe	2003	Neisseria meningitidis	11	ST-11 complex	3	non-mosaic	76.004	NO	29608658
54605	LNP21299abd		France	Europe	2004	Neisseria meningitidis	11	ST-11 complex	3	non-mosaic	76.004	NO	29608658
54613	LNP22294abd		France	Europe	2005	Neisseria meningitidis	32	ST-32 complex	3	non-mosaic	76.004	NO	29608658
54616	LNP22638abd		France	Europe	2005	Neisseria meningitidis	11	ST-11 complex	3	non-mosaic	76.004	NO	29608658
54619	LNP23213abd		France	Europe	2006	Neisseria meningitidis	11	ST-11 complex	3	non-mosaic	76.004	NO	29608658
54621	LNP23363abd		France	Europe	2006	Neisseria meningitidis	11	ST-11 complex	3	non-mosaic	76.004	NO	29608658
54624	LNP24131abd		France	Europe	2007	Neisseria meningitidis	32	ST-32 complex	3	non-mosaic	76.004	NO	29608658
54626	LNP24231abd		France	Europe	2007	Neisseria meningitidis	9074	ST-32 complex	3	non-mosaic	76.004	NO	29608658
54628	LNP24347abd		France	Europe	2007	Neisseria meningitidis	2501	ST-32 complex	3	non-mosaic	76.004	NO	29608658
54629	LNP26521abd		France	Europe	2012	Neisseria meningitidis	33	ST-32 complex	3	non-mosaic	76.004	NO	29608658
54630	LNP26626abd		France	Europe	2012	Neisseria meningitidis	11	ST-11 complex	3	non-mosaic	76.004	NO	29608658
55132	2161342		The Netherlands	Europe	2016	Neisseria meningitidis	34	ST-32 complex	3	non-mosaic	76.004	NO
55134	2161796_II		The Netherlands	Europe	2016	Neisseria meningitidis	13273	ST-32 complex	3	non-mosaic	76.004	NO
55135	2170129_I		The Netherlands	Europe	2017	Neisseria meningitidis	13291	ST-32 complex	3	non-mosaic	76.004	NO
55136	2170129_II		The Netherlands	Europe	2017	Neisseria meningitidis	13291	ST-32 complex	3	non-mosaic	76.004	NO
55137	2170182		The Netherlands	Europe	2017	Neisseria meningitidis	13274	ST-32 complex	3	non-mosaic	76.004	NO
55138	2170249		The Netherlands	Europe	2017	Neisseria meningitidis	34	ST-32 complex	3	non-mosaic	76.004	NO
55139	2171285		The Netherlands	Europe	2017	Neisseria meningitidis	34	ST-32 complex	3	non-mosaic	76.004	NO
55140	2171398		The Netherlands	Europe	2017	Neisseria meningitidis	34	ST-32 complex	3	non-mosaic	76.004	NO
55141	2171487		The Netherlands	Europe	2017	Neisseria meningitidis	34	ST-32 complex	3	non-mosaic	76.004	NO
55142	2171497		The Netherlands	Europe	2017	Neisseria meningitidis	34	ST-32 complex	3	non-mosaic	76.004	NO
55143	2161359		The Netherlands	Europe	2016	Neisseria meningitidis	32	ST-32 complex	3	non-mosaic	76.004	NO
55166	2171673_II		The Netherlands	Europe	2017	Neisseria meningitidis	13293	ST-32 complex	3	non-mosaic	76.004	NO
55533	IE16Nm15	ERR2113630	Ireland	Europe	2016	Neisseria meningitidis	34	ST-32 complex	3	non-mosaic	76.004	NO
55574	IE17Nm11	ERR2113671	Ireland	Europe	2017	Neisseria meningitidis	34	ST-32 complex	3	non-mosaic	76.004	NO
56104	NM03033		USA	North America	2006	Neisseria meningitidis	6174	ST-35 complex	3	non-mosaic	76.004	NO	25505298;33107578
56110	NM03039		USA	North America	2006	Neisseria meningitidis	472	ST-35 complex	3	non-mosaic	76.004	NO	25505298;33107578
56660	NLMB049		Canada	North America	2003	Neisseria meningitidis	2738	ST-269 complex	3	non-mosaic	76.004	NO
56703	NLMB177		Canada	North America	2007	Neisseria meningitidis	5571		3	non-mosaic	76.004	NO
56753	M20933		USA	North America	2009	Neisseria meningitidis	11	ST-11 complex	3	non-mosaic	76.004	NO
56754	M40148		USA	North America	2016	Neisseria meningitidis	11	ST-11 complex	3	non-mosaic	76.004	NO	34003852
56755	M40214		USA	North America	2016	Neisseria meningitidis	11	ST-11 complex	3	non-mosaic	76.004	NO	34003852
56756	M40215		USA	North America	2016	Neisseria meningitidis	11	ST-11 complex	3	non-mosaic	76.004	NO	34003852
56804	OX9930260	ERR2213918	UK	Europe	1999	Neisseria meningitidis	32	ST-32 complex	3	non-mosaic	76.004	NO	33770146
56812	OX9930857	ERR2213927	UK	Europe	1999	Neisseria meningitidis	11	ST-11 complex	3	non-mosaic	76.004	NO	33770146
56824	OX9930892	ERR2213943	UK	Europe	1999	Neisseria meningitidis	33	ST-32 complex	3	non-mosaic	76.004	NO	33770146
56839	OX9930952	ERR2213970	UK	Europe	1999	Neisseria meningitidis	457	ST-35 complex	3	non-mosaic	76.004	NO	33770146
56840	OX9930515	ERR2213971	UK	Europe	1999	Neisseria meningitidis	35	ST-35 complex	3	non-mosaic	76.004	NO	33770146
56841	OX9930957	ERR2213974	UK	Europe	1999	Neisseria meningitidis	34	ST-32 complex	3	non-mosaic	76.004	NO	33770146
56851	OX9930547	ERR2213985	UK	Europe	1999	Neisseria meningitidis	11	ST-11 complex	3	non-mosaic	76.004	NO	33770146
56863	OX9930110	ERR2214002	UK	Europe	1999	Neisseria meningitidis	160	ST-35 complex	3	non-mosaic	76.004	NO	33770146
56884	OX9930019	ERR2214026	UK	Europe	1999	Neisseria meningitidis	160	ST-35 complex	3	non-mosaic	76.004	NO	33770146
56948	OX9932018	ERR2214123	UK	Europe	1999	Neisseria meningitidis	35	ST-35 complex	3	non-mosaic	76.004	NO	33770146
56978	OX9932241	ERR2214166	UK	Europe	1999	Neisseria meningitidis	750	ST-750 complex	3	non-mosaic	76.004	NO	33770146
57012	OX9931122	ERR2214234	UK	Europe	1999	Neisseria meningitidis	750	ST-750 complex	3	non-mosaic	76.004	NO	33770146
57014	OX9931141	ERR2214236	UK	Europe	1999	Neisseria meningitidis	750	ST-750 complex	3	non-mosaic	76.004	NO	33770146
57023	OX9931188	ERR2214252	UK	Europe	1999	Neisseria meningitidis	750	ST-750 complex	3	non-mosaic	76.004	NO	33770146
57033	OX9931203	ERR2214266	UK	Europe	1999	Neisseria meningitidis	278	ST-35 complex	3	non-mosaic	76.004	NO	33770146
57038	OX9931231	ERR2214272	UK	Europe	1999	Neisseria meningitidis	11	ST-11 complex	3	non-mosaic	76.004	NO	33770146
57057	OX9931282	ERR2214297	UK	Europe	1999	Neisseria meningitidis	11	ST-11 complex	3	non-mosaic	76.004	NO	33770146
57071	OX9931349	ERR2214317	UK	Europe	1999	Neisseria meningitidis	1417	ST-35 complex	3	non-mosaic	76.004	NO	33770146
57380	23767	ERR2258986	Ireland	Europe	2017	Neisseria meningitidis	13980	ST-35 complex	3	non-mosaic	76.004	NO
57402	24087	ERR2258998	Ireland	Europe	2017	Neisseria meningitidis	278	ST-35 complex	3	non-mosaic	76.004	NO
57415	24111	ERR2259019	Ireland	Europe	2017	Neisseria meningitidis	32	ST-32 complex	3	non-mosaic	76.004	NO
57442	24138	ERR2259067	Ireland	Europe	2017	Neisseria meningitidis	11732		3	non-mosaic	76.004	NO
57443	24139	ERR2259069	Ireland	Europe	2017	Neisseria meningitidis	457	ST-35 complex	3	non-mosaic	76.004	NO
57511	24214	ERR2259031	Ireland	Europe	2017	Neisseria meningitidis	13988		3	non-mosaic	76.004	NO
57522	24226	ERR2258949	Ireland	Europe	2017	Neisseria meningitidis	13988		3	non-mosaic	76.004	NO
57524	1066-97	ERR2258976	Ireland	Europe	1997	Neisseria meningitidis	11	ST-11 complex	3	non-mosaic	76.004	NO	31141820
57525	1090-97	ERR2258974	Ireland	Europe	1997	Neisseria meningitidis	13990	ST-11 complex	3	non-mosaic	76.004	NO	31141820
57527	1105-97	ERR2258970	Ireland	Europe	1997	Neisseria meningitidis	11	ST-11 complex	3	non-mosaic	76.004	NO	31141820
57529	1165-97	ERR2258965	Ireland	Europe	1997	Neisseria meningitidis	11	ST-11 complex	3	non-mosaic	76.004	NO	31141820
57531	12009-01	ERR2258931	Ireland	Europe	2001	Neisseria meningitidis	11	ST-11 complex	3	non-mosaic	76.004	NO	31141820
57533	12011-08	ERR2258912	Ireland	Europe	2008	Neisseria meningitidis	11	ST-11 complex	3	non-mosaic	76.004	NO	31141820
57534	12014-02	ERR2258896	Ireland	Europe	2002	Neisseria meningitidis	11	ST-11 complex	3	non-mosaic	76.004	NO	31141820
57535	12018-03	ERR2258945	Ireland	Europe	2003	Neisseria meningitidis	11	ST-11 complex	3	non-mosaic	76.004	NO	31141820
57543	12035-00	ERR2258942	Ireland	Europe	2000	Neisseria meningitidis	11	ST-11 complex	3	non-mosaic	76.004	NO	31141820
57544	12043-05	ERR2258899	Ireland	Europe	2005	Neisseria meningitidis	11	ST-11 complex	3	non-mosaic	76.004	NO	31141820
57545	12044-06	ERR2258908	Ireland	Europe	2006	Neisseria meningitidis	11	ST-11 complex	3	non-mosaic	76.004	NO	31141820
57546	12049-01	ERR2258929	Ireland	Europe	2001	Neisseria meningitidis	11	ST-11 complex	3	non-mosaic	76.004	NO	31141820
57547	12049-05	ERR2258901	Ireland	Europe	2005	Neisseria meningitidis	11	ST-11 complex	3	non-mosaic	76.004	NO	31141820
57549	12062-05	ERR2258903	Ireland	Europe	2005	Neisseria meningitidis	11	ST-11 complex	3	non-mosaic	76.004	NO	31141820
57552	12083-00	ERR2258938	Ireland	Europe	2000	Neisseria meningitidis	11	ST-11 complex	3	non-mosaic	76.004	NO	31141820
57553	12084-06	ERR2258910	Ireland	Europe	2006	Neisseria meningitidis	11	ST-11 complex	3	non-mosaic	76.004	NO	31141820
57554	12094-01	ERR2258894	Ireland	Europe	2001	Neisseria meningitidis	11	ST-11 complex	3	non-mosaic	76.004	NO	31141820
57555	12129-01	ERR2258977	Ireland	Europe	2001	Neisseria meningitidis	11	ST-11 complex	3	non-mosaic	76.004	NO	31141820
57557	12148-00	ERR2258919	Ireland	Europe	2000	Neisseria meningitidis	11	ST-11 complex	3	non-mosaic	76.004	NO	31141820
57558	12149-00	ERR2258935	Ireland	Europe	2000	Neisseria meningitidis	11	ST-11 complex	3	non-mosaic	76.004	NO	31141820
57561	3003-98	ERR2258961	Ireland	Europe	1998	Neisseria meningitidis	11	ST-11 complex	3	non-mosaic	76.004	NO	31141820
57563	3039-99	ERR2258926	Ireland	Europe	1999	Neisseria meningitidis	11	ST-11 complex	3	non-mosaic	76.004	NO	31141820
57564	3067-98	ERR2258960	Ireland	Europe	1998	Neisseria meningitidis	11	ST-11 complex	3	non-mosaic	76.004	NO	31141820
57567	3095-98	ERR2258956	Ireland	Europe	1998	Neisseria meningitidis	11	ST-11 complex	3	non-mosaic	76.004	NO	31141820
57569	3130-98	ERR2258954	Ireland	Europe	1998	Neisseria meningitidis	11	ST-11 complex	3	non-mosaic	76.004	NO	31141820
57571	3180-99	ERR2258944	Ireland	Europe	1999	Neisseria meningitidis	11	ST-11 complex	3	non-mosaic	76.004	NO	31141820
57918	158M		Slovenia	Europe	2017	Neisseria meningitidis	32	ST-32 complex	3	non-mosaic	76.004	NO
57919	159M		Slovenia	Europe	2017	Neisseria meningitidis	160	ST-35 complex	3	non-mosaic	76.004	NO
58162	17-422		Sweden	Europe	2017	Neisseria meningitidis	32	ST-32 complex	3	non-mosaic	76.004	NO	32414653
58941	SMG_17_1081		UK	Europe	2017	Neisseria meningitidis	800	ST-32 complex	3	non-mosaic	76.004	NO	34003852
59053	NM01424		USA	North America	2006	Neisseria meningitidis	32	ST-32 complex	3	non-mosaic	76.004	NO	25505298;33107578
59091	NM01808		USA	North America	2006	Neisseria meningitidis	11	ST-11 complex	3	non-mosaic	76.004	NO	25505298;33107578
59116	NM01934		USA	North America	2006	Neisseria meningitidis	33	ST-32 complex	3	non-mosaic	76.004	NO	25505298;33107578
59121	NM01941		USA	North America	2006	Neisseria meningitidis	32	ST-32 complex	3	non-mosaic	76.004	NO	25505298;33107578
59126	NM01948		USA	North America	2006	Neisseria meningitidis	278	ST-35 complex	3	non-mosaic	76.004	NO	25505298;33107578
59149	NM02487		USA	North America	2006	Neisseria meningitidis	11	ST-11 complex	3	non-mosaic	76.004	NO	25505298;33107578
59150	NM02489		USA	North America	2006	Neisseria meningitidis	11	ST-11 complex	3	non-mosaic	76.004	NO	25505298
59151	NM02490		USA	North America	2006	Neisseria meningitidis	32	ST-32 complex	3	non-mosaic	76.004	NO	25505298;33107578
59172	NM02531		USA	North America	2006	Neisseria meningitidis	32	ST-32 complex	3	non-mosaic	76.004	NO	25505298;33107578
59182	NM02552		USA	North America	2006	Neisseria meningitidis	278	ST-35 complex	3	non-mosaic	76.004	NO	25505298;33107578
59196	NM02577		USA	North America	2006	Neisseria meningitidis	33	ST-32 complex	3	non-mosaic	76.004	NO	25505298;33107578
59231	NM02651		USA	North America	2007	Neisseria meningitidis	32	ST-32 complex	3	non-mosaic	76.004	NO	25505298;33107578
59273	NM02738		USA	North America	2007	Neisseria meningitidis	32	ST-32 complex	3	non-mosaic	76.004	NO	25505298;33107578
59278	NM02747		USA	North America	2007	Neisseria meningitidis	35	ST-35 complex	3	non-mosaic	76.004	NO	25505298;33107578
59285	NM02758		USA	North America	2007	Neisseria meningitidis	32	ST-32 complex	3	non-mosaic	76.004	NO	25505298;33107578
59286	NM02759		USA	North America	2007	Neisseria meningitidis	32	ST-32 complex	3	non-mosaic	76.004	NO	25505298;33107578
59288	NM02761		USA	North America	2007	Neisseria meningitidis	11	ST-11 complex	3	non-mosaic	76.004	NO	25505298;33107578
59291	NM02766		USA	North America	2007	Neisseria meningitidis	6801	ST-32 complex	3	non-mosaic	76.004	NO	25505298;33107578
59299	NM02969		USA	North America	2006	Neisseria meningitidis	32	ST-32 complex	3	non-mosaic	76.004	NO	25505298;33107578
59301	NM02971		USA	North America	2007	Neisseria meningitidis	35	ST-35 complex	3	non-mosaic	76.004	NO	25505298;33107578
59302	NM02972		USA	North America	2007	Neisseria meningitidis	35	ST-35 complex	3	non-mosaic	76.004	NO	25505298;33107578
59303	NM02975		USA	North America	2007	Neisseria meningitidis	1363	ST-32 complex	3	non-mosaic	76.004	NO	25505298;33107578
59304	NM02976		USA	North America	2007	Neisseria meningitidis	278	ST-35 complex	3	non-mosaic	76.004	NO	25505298;33107578
59307	NM02979		USA	North America	2008	Neisseria meningitidis	32	ST-32 complex	3	non-mosaic	76.004	NO	25505298;33107578
59308	NM02980		USA	North America	2008	Neisseria meningitidis	32	ST-32 complex	3	non-mosaic	76.004	NO	25505298;33107578
59312	NM02984		USA	North America	2008	Neisseria meningitidis	32	ST-32 complex	3	non-mosaic	76.004	NO	25505298;33107578
59314	NM02986		USA	North America	2008	Neisseria meningitidis	32	ST-32 complex	3	non-mosaic	76.004	NO	25505298;33107578
59315	NM02987		USA	North America	2008	Neisseria meningitidis	2724	ST-11 complex	3	non-mosaic	76.004	NO	25505298;33107578
59334	NM03068		USA	North America	2007	Neisseria meningitidis	278	ST-35 complex	3	non-mosaic	76.004	NO	25505298;33107578
59449	NM03127		USA	North America	2007	Neisseria meningitidis	6174	ST-35 complex	3	non-mosaic	76.004	NO	25505298;33107578
59450	NM03128		USA	North America	2007	Neisseria meningitidis	472	ST-35 complex	3	non-mosaic	76.004	NO	25505298;33107578
59451	NM03130		USA	North America	2008	Neisseria meningitidis	11	ST-11 complex	3	non-mosaic	76.004	NO	25505298;33107578
59454	NM03752		USA	North America	2006	Neisseria meningitidis	11	ST-11 complex	3	non-mosaic	76.004	NO	33107578
59455	NM03753		USA	North America	2006	Neisseria meningitidis	35	ST-35 complex	3	non-mosaic	76.004	NO	33107578
59456	NM03754		USA	North America	2006	Neisseria meningitidis	11	ST-11 complex	3	non-mosaic	76.004	NO	33107578
59459	NM03757		USA	North America	2006	Neisseria meningitidis	32	ST-32 complex	3	non-mosaic	76.004	NO	33107578
59462	NM03760		USA	North America	2006	Neisseria meningitidis	32	ST-32 complex	3	non-mosaic	76.004	NO	33107578
59468	NM03766		USA	North America	2007	Neisseria meningitidis	35	ST-35 complex	3	non-mosaic	76.004	NO	33107578
59652	2180201		The Netherlands	Europe	2018	Neisseria meningitidis	32	ST-32 complex	3	non-mosaic	76.004	NO	33097311
59653	2180220		The Netherlands	Europe	2018	Neisseria meningitidis	34	ST-32 complex	3	non-mosaic	76.004	NO	33097311
59688	47969		South Africa	Africa	2016	Neisseria meningitidis	10245	ST-32 complex	3	non-mosaic	76.004	NO
59729	51947		South Africa	Africa	2017	Neisseria meningitidis	33	ST-32 complex	3	non-mosaic	76.004	NO
59752	2180593_I		The Netherlands	Europe	2018	Neisseria meningitidis	110	ST-41/44 complex	3	non-mosaic	76.004	NO	33097311
59754	2180633		The Netherlands	Europe	2018	Neisseria meningitidis	32	ST-32 complex	3	non-mosaic	76.004	NO	33097311
59767	2180798		The Netherlands	Europe	2018	Neisseria meningitidis	34	ST-32 complex	3	non-mosaic	76.004	NO	33097311
59780	2180895		The Netherlands	Europe	2018	Neisseria meningitidis	32	ST-32 complex	3	non-mosaic	76.004	NO	33097311
59795	53319		South Africa	Africa	2017	Neisseria meningitidis	33	ST-32 complex	3	non-mosaic	76.004	NO
59796	53347		South Africa	Africa	2017	Neisseria meningitidis	32	ST-32 complex	3	non-mosaic	76.004	NO
59805	53834		South Africa	Africa	2017	Neisseria meningitidis	3982		3	non-mosaic	76.004	NO
59814	48646		South Africa	Africa	2016	Neisseria meningitidis	33	ST-32 complex	3	non-mosaic	76.004	NO
59874	C10504		South Africa	Africa	2017	Neisseria meningitidis	13997		3	non-mosaic	76.004	NO
59915	C20405		South Africa	Africa	2017	Neisseria meningitidis	865	ST-865 complex	3	non-mosaic	76.004	NO
60417	AR06849		Ethiopia	Africa	2014	Neisseria meningitidis	35	ST-35 complex	3	non-mosaic	76.004	NO
60559	47	ERR2619207	Turkey	Asia	2015	Neisseria meningitidis	32	ST-32 complex	3	non-mosaic	76.004	NO	32199701
60570	M17 240432	ERR2619218	UK	Europe	2017	Neisseria meningitidis	457	ST-35 complex	3	non-mosaic	76.004	NO	34003852
60596	M18 240071	ERR2619244	UK	Europe	2018	Neisseria meningitidis	13708		3	non-mosaic	76.004	NO
60617	M17 240632	ERR2619265	UK	Europe	2017	Neisseria meningitidis	33	ST-32 complex	3	non-mosaic	76.004	NO	34003852
60654	M17 240846	ERR2619302	UK	Europe	2017	Neisseria meningitidis	32	ST-32 complex	3	non-mosaic	76.004	NO	34003852
60659	M17 240847	ERR2619307	UK	Europe	2017	Neisseria meningitidis	32	ST-32 complex	3	non-mosaic	76.004	NO	34003852
60722	M17 240867	ERR2619370	UK	Europe	2017	Neisseria meningitidis	34	ST-32 complex	3	non-mosaic	76.004	NO	34003852
60771	M18 240007	ERR2619419	UK	Europe	2018	Neisseria meningitidis	33	ST-32 complex	3	non-mosaic	76.004	NO
60812	19	ERR2619460	Turkey	Asia	2014	Neisseria meningitidis	14614	ST-35 complex	3	non-mosaic	76.004	NO	32199701
60818	M18 240017	ERR2619466	UK	Europe	2018	Neisseria meningitidis	33	ST-32 complex	3	non-mosaic	76.004	NO
60838	M17 240861	ERR2619486	UK	Europe	2017	Neisseria meningitidis	1096	ST-32 complex	3	non-mosaic	76.004	NO	34003852
60860	16	ERR2619508	Turkey	Asia	2014	Neisseria meningitidis	32	ST-32 complex	3	non-mosaic	76.004	NO	32199701
60868	BRI006	ERR2619516	UK	Europe	2017	Neisseria meningitidis	278	ST-35 complex	3	non-mosaic	76.004	NO
61201	AR04285		Ethiopia	Africa	2014	Neisseria meningitidis	35	ST-35 complex	3	non-mosaic	76.004	NO
61410	2172388		The Netherlands	Europe	2017	Neisseria meningitidis	14898	ST-32 complex	3	non-mosaic	76.004	NO	33097311
61413	2172533		The Netherlands	Europe	2017	Neisseria meningitidis	32	ST-32 complex	3	non-mosaic	76.004	NO	33097311
61419	2172595		The Netherlands	Europe	2017	Neisseria meningitidis	34	ST-32 complex	3	non-mosaic	76.004	NO	33097311
61422	2172615		The Netherlands	Europe	2017	Neisseria meningitidis	34	ST-32 complex	3	non-mosaic	76.004	NO	33097311
61440	M44959		USA	North America	2017	Neisseria meningitidis	13786		3	non-mosaic	76.004	NO	34003852
61483	2181636		The Netherlands	Europe	2018	Neisseria meningitidis	32	ST-32 complex	3	non-mosaic	76.004	NO	33097311
61484	2181651		The Netherlands	Europe	2018	Neisseria meningitidis	34	ST-32 complex	3	non-mosaic	76.004	NO	33097311
61490	2181802		The Netherlands	Europe	2018	Neisseria meningitidis	32	ST-32 complex	3	non-mosaic	76.004	NO	33097311
61491	2181803		The Netherlands	Europe	2018	Neisseria meningitidis	34	ST-32 complex	3	non-mosaic	76.004	NO	33097311
61492	2181332_1		The Netherlands	Europe	2018	Neisseria meningitidis	34	ST-32 complex	3	non-mosaic	76.004	NO	33097311
61935	Bris005	ERR2820663	UK	Europe	2014	Neisseria meningitidis	1167		3	non-mosaic	76.004	NO	33770146
61949	Bris044	ERR2820703	UK	Europe	2014	Neisseria meningitidis	1167		3	non-mosaic	76.004	NO	33770146
61951	Bris006	ERR2820664	UK	Europe	2014	Neisseria meningitidis	35	ST-35 complex	3	non-mosaic	76.004	NO	33770146
61953	Bris031	ERR2820690	UK	Europe	2014	Neisseria meningitidis	269	ST-269 complex	3	non-mosaic	76.004	NO	33770146
61957	Bris025	ERR2820684	UK	Europe	2014	Neisseria meningitidis	35	ST-35 complex	3	non-mosaic	76.004	NO	33770146
61970	Bris008	ERR2820666	UK	Europe	2014	Neisseria meningitidis	35	ST-35 complex	3	non-mosaic	76.004	NO	33770146
62977	H4476		Unknown		1976	Neisseria meningitidis	32	ST-32 complex	3	non-mosaic	76.004	NO
62978	LNP21362		Unknown		2004	Neisseria meningitidis			3	non-mosaic	76.004	NO
63376	M47876		USA	North America	2018	Neisseria meningitidis	14925		3	non-mosaic	76.004	NO
63386	SMG-19-2038		UK	Europe	2019	Neisseria meningitidis	33	ST-32 complex	3	non-mosaic	76.004	NO
63393	SMG-19-2051		UK	Europe	2019	Neisseria meningitidis	14954	ST-32 complex	3	non-mosaic	76.004	NO
63444	M19 240391	ERR3938470	UK	Europe	2019	Neisseria meningitidis	4786	ST-32 complex	3	non-mosaic	76.004	NO
63471	M19 240388	ERR3900221	UK	Europe	2019	Neisseria meningitidis	33	ST-32 complex	3	non-mosaic	76.004	NO
63480	M18 240502	ERR3938461	UK	Europe	2018	Neisseria meningitidis	32	ST-32 complex	3	non-mosaic	76.004	NO
63489	M19 240383	ERR3900249	UK	Europe	2019	Neisseria meningitidis	33	ST-32 complex	3	non-mosaic	76.004	NO
63518	M19 240052	ERR3938529	UK	Europe	2019	Neisseria meningitidis	32	ST-32 complex	3	non-mosaic	76.004	NO
63519	M19 240215	ERR3900370	UK	Europe	2019	Neisseria meningitidis	33	ST-32 complex	3	non-mosaic	76.004	NO
63533	M19 240332	ERR3938494	UK	Europe	2019	Neisseria meningitidis	33	ST-32 complex	3	non-mosaic	76.004	NO
70754	SMG-19-2120		UK	Europe	2019	Neisseria meningitidis	34	ST-32 complex	3	non-mosaic	76.004	NO
70781	19-977		Sweden	Europe	2019	Neisseria meningitidis	32	ST-32 complex	3	non-mosaic	76.004	NO
70812	M45909		USA	North America	2018	Neisseria meningitidis	14986		3	non-mosaic	76.004	NO
70817	M45974		USA	North America	2018	Neisseria meningitidis	14991	ST-35 complex	3	non-mosaic	76.004	NO
70845	M47579		USA	North America	2018	Neisseria meningitidis	15019	ST-32 complex	3	non-mosaic	76.004	NO
70983	M19 240577	ERR3800953	UK	Europe	2019	Neisseria meningitidis	32	ST-32 complex	3	non-mosaic	76.004	NO
71130	M18 240644	ERR3664507	UK	Europe	2018	Neisseria meningitidis	865	ST-865 complex	3	non-mosaic	76.004	NO
71430	SMG-19-2274		UK	Europe	2011	Neisseria meningitidis	32	ST-32 complex	3	non-mosaic	76.004	NO	33770146
71434	SMG-19-2288		UK	Europe	2011	Neisseria meningitidis	34	ST-32 complex	3	non-mosaic	76.004	NO	33770146
71440	Mcbar-791-2		Sweden	Europe	Unknown	Neisseria meningitidis	809	ST-35 complex	3	non-mosaic	76.004	NO
71468	NZ14MI0029		New Zealand	Oceania	2014	Neisseria meningitidis	11	ST-11 complex	3	non-mosaic	76.004	NO	33754994
71469	NZ14MI0031		New Zealand	Oceania	2014	Neisseria meningitidis	11	ST-11 complex	3	non-mosaic	76.004	NO	33754994
71477	NZ15MI0004		New Zealand	Oceania	2015	Neisseria meningitidis	11	ST-11 complex	3	non-mosaic	76.004	NO	33754994
71486	NZ15MI0015		New Zealand	Oceania	2015	Neisseria meningitidis	16079	ST-11 complex	3	non-mosaic	76.004	NO	33754994
71504	NZ15MI0035		New Zealand	Oceania	2015	Neisseria meningitidis	7162	ST-32 complex	3	non-mosaic	76.004	NO	33754994
71673	NZ18MI0027		New Zealand	Oceania	2018	Neisseria meningitidis	33	ST-32 complex	3	non-mosaic	76.004	NO	33754994
71684	NZ18MI0039		New Zealand	Oceania	2018	Neisseria meningitidis	35	ST-35 complex	3	non-mosaic	76.004	NO	33754994
71709	NZ18MI0068		New Zealand	Oceania	2018	Neisseria meningitidis	11	ST-11 complex	3	non-mosaic	76.004	NO	33754994
71754	NZNMI1324		New Zealand	Oceania	2013	Neisseria meningitidis	11	ST-11 complex	3	non-mosaic	76.004	NO	33754994
71759	NZNMI1329		New Zealand	Oceania	2013	Neisseria meningitidis	11	ST-11 complex	3	non-mosaic	76.004	NO	33754994
71761	NZNMI1331		New Zealand	Oceania	2013	Neisseria meningitidis	11	ST-11 complex	3	non-mosaic	76.004	NO	33754994
71773	NZNMI1342		New Zealand	Oceania	2013	Neisseria meningitidis	11	ST-11 complex	3	non-mosaic	76.004	NO	33754994
71776	NZNMI1345		New Zealand	Oceania	2013	Neisseria meningitidis	13261	ST-11 complex	3	non-mosaic	76.004	NO	33754994
71777	NZNMI1346		New Zealand	Oceania	2013	Neisseria meningitidis	11	ST-11 complex	3	non-mosaic	76.004	NO	33754994
71778	NZNMI1347		New Zealand	Oceania	2013	Neisseria meningitidis	32	ST-32 complex	3	non-mosaic	76.004	NO	33754994
71783	NZNMI1351		New Zealand	Oceania	2013	Neisseria meningitidis	11	ST-11 complex	3	non-mosaic	76.004	NO	33754994
71784	NZNMI1352		New Zealand	Oceania	2013	Neisseria meningitidis	11	ST-11 complex	3	non-mosaic	76.004	NO	33754994
71788	NZNMI1356		New Zealand	Oceania	2013	Neisseria meningitidis	11	ST-11 complex	3	non-mosaic	76.004	NO	33754994
71790	NZNMI1358		New Zealand	Oceania	2013	Neisseria meningitidis	11	ST-11 complex	3	non-mosaic	76.004	NO	33754994
71792	NZNMI136		New Zealand	Oceania	2013	Neisseria meningitidis	11	ST-11 complex	3	non-mosaic	76.004	NO	33754994
71797	NZNMI139		New Zealand	Oceania	2013	Neisseria meningitidis	11	ST-11 complex	3	non-mosaic	76.004	NO	33754994
71799	NZNMI142		New Zealand	Oceania	2014	Neisseria meningitidis	11	ST-11 complex	3	non-mosaic	76.004	NO	33754994
71908	SMG-20-2		UK	Europe	2007	Neisseria meningitidis	2000	ST-32 complex	3	non-mosaic	76.004	NO	33770146
71944	SMG-20-75		UK	Europe	2020	Neisseria meningitidis	33	ST-32 complex	3	non-mosaic	76.004	NO
71950	SMG-20-111		UK	Europe	2005	Neisseria meningitidis	750	ST-750 complex	3	non-mosaic	76.004	NO	33770146
72516	20-83		Sweden	Europe	2020	Neisseria meningitidis	32	ST-32 complex	3	non-mosaic	76.004	NO
73783	Nm_24-16		Portugal	Europe	2016	Neisseria meningitidis	5571		3	non-mosaic	76.004	NO
73809	Nm_37-15		Portugal	Europe	2015	Neisseria meningitidis	35	ST-35 complex	3	non-mosaic	76.004	NO
73826	Nm_8-17		Portugal	Europe	2017	Neisseria meningitidis	32	ST-32 complex	3	non-mosaic	76.004	NO
74728	IE19Nm58	ERR4198163	Ireland	Europe	2019	Neisseria meningitidis	32	ST-32 complex	3	non-mosaic	76.004	NO
74983	EXNM626		Australia	Oceania	2003	Neisseria meningitidis	2266	ST-41/44 complex	3	non-mosaic	76.004	NO
75043	DE14500		Germany	Europe	2019	Neisseria meningitidis	41	ST-41/44 complex	3	non-mosaic	76.004	NO
75104	DE14576		Germany	Europe	2019	Neisseria meningitidis	2264	ST-32 complex	3	non-mosaic	76.004	NO
76533	DE14607		Germany	Europe	2020	Neisseria meningitidis	8321	ST-32 complex	3	non-mosaic	76.004	NO
76545	DE14619		Germany	Europe	2020	Neisseria meningitidis	32	ST-32 complex	3	non-mosaic	76.004	NO
76555	DE14642		Germany	Europe	2020	Neisseria meningitidis	32	ST-32 complex	3	non-mosaic	76.004	NO
76558	DE14643		Germany	Europe	2020	Neisseria meningitidis	32	ST-32 complex	3	non-mosaic	76.004	NO
76581	DE14657		Germany	Europe	2020	Neisseria meningitidis	32	ST-32 complex	3	non-mosaic	76.004	NO
76947	Nm_30-13		Portugal	Europe	2013	Neisseria meningitidis	160	ST-35 complex	3	non-mosaic	76.004	NO
76956	Nm_7-13		Portugal	Europe	2013	Neisseria meningitidis	35	ST-35 complex	3	non-mosaic	76.004	NO
76965	Nm_72-13		Portugal	Europe	2013	Neisseria meningitidis	10815	ST-32 complex	3	non-mosaic	76.004	NO
76975	Nm_56-14		Portugal	Europe	2014	Neisseria meningitidis	32	ST-32 complex	3	non-mosaic	76.004	NO
76984	Nm_56-12		Portugal	Europe	2012	Neisseria meningitidis	15501	ST-32 complex	3	non-mosaic	76.004	NO
76992	Nm_81-18		Portugal	Europe	2018	Neisseria meningitidis	11	ST-11 complex	3	non-mosaic	76.004	NO
77287	Nmiss3161		Italy	Europe	2018	Neisseria meningitidis	33	ST-32 complex	3	non-mosaic	76.004	NO
77307	Nmiss3278		Italy	Europe	2019	Neisseria meningitidis	33	ST-32 complex	3	non-mosaic	76.004	NO
78053	DE14262		Germany	Europe	2018	Neisseria meningitidis	2264	ST-32 complex	3	non-mosaic	76.004	NO
78056	DE14269		Germany	Europe	2018	Neisseria meningitidis	32	ST-32 complex	3	non-mosaic	76.004	NO
78058	DE14273		Germany	Europe	2018	Neisseria meningitidis	32	ST-32 complex	3	non-mosaic	76.004	NO
78070	DE14298		Germany	Europe	2018	Neisseria meningitidis	2264	ST-32 complex	3	non-mosaic	76.004	NO
78072	DE14300		Germany	Europe	2018	Neisseria meningitidis	32	ST-32 complex	3	non-mosaic	76.004	NO
78094	DE14331		Germany	Europe	2018	Neisseria meningitidis	2264	ST-32 complex	3	non-mosaic	76.004	NO
78097	DE14335		Germany	Europe	2018	Neisseria meningitidis	11	ST-11 complex	3	non-mosaic	76.004	NO
80007	M19 240581	ERR5646869	UK	Europe	2019	Neisseria meningitidis	11395	ST-32 complex	3	non-mosaic	76.004	NO
80020	M19 240629	ERR5646778	UK	Europe	2019	Neisseria meningitidis	11	ST-11 complex	3	non-mosaic	76.004	NO
80129	M20 240035	ERR5646941	UK	Europe	2020	Neisseria meningitidis	278	ST-35 complex	3	non-mosaic	76.004	NO
80172	M20 240093	ERR5646719	UK	Europe	2020	Neisseria meningitidis	32	ST-32 complex	3	non-mosaic	76.004	NO
80295	M20 240224	ERR5646920	UK	Europe	2020	Neisseria meningitidis	11	ST-11 complex	3	non-mosaic	76.004	NO
81896	SMG-20-1326		UK	Europe	2020	Neisseria meningitidis	33	ST-32 complex	3	non-mosaic	76.004	NO
82034	DE14620		Germany	Europe	2020	Neisseria meningitidis	15724	ST-32 complex	3	non-mosaic	76.004	NO
82480	Nmen226		Spain	Europe	2017	Neisseria meningitidis	11	ST-11 complex	3	non-mosaic	76.004	NO
83718	Mcbar-119		Sweden	Europe	Unknown	Neisseria meningitidis	809	ST-35 complex	3	non-mosaic	76.004	NO
83727	Mcbar-244		Sweden	Europe	Unknown	Neisseria meningitidis	32	ST-32 complex	3	non-mosaic	76.004	NO
83728	Mcbar-249		Sweden	Europe	Unknown	Neisseria meningitidis	32	ST-32 complex	3	non-mosaic	76.004	NO
83740	Mcbar-427		Sweden	Europe	Unknown	Neisseria meningitidis	3013		3	non-mosaic	76.004	NO
83749	Mcbar-490		Sweden	Europe	Unknown	Neisseria meningitidis	3013		3	non-mosaic	76.004	NO
83760	MCbar-621		Sweden	Europe	Unknown	Neisseria meningitidis	32	ST-32 complex	3	non-mosaic	76.004	NO
83761	MCbar-622		Sweden	Europe	Unknown	Neisseria meningitidis	32	ST-32 complex	3	non-mosaic	76.004	NO
83763	MCbar-640		Sweden	Europe	Unknown	Neisseria meningitidis	32	ST-32 complex	3	non-mosaic	76.004	NO
83767	MCbar-663		Sweden	Europe	Unknown	Neisseria meningitidis	3013		3	non-mosaic	76.004	NO
83768	MCbar-664		Sweden	Europe	Unknown	Neisseria meningitidis	32	ST-32 complex	3	non-mosaic	76.004	NO
83774	MCbar-791		Sweden	Europe	Unknown	Neisseria meningitidis	809	ST-35 complex	3	non-mosaic	76.004	NO
83781	MCbar-934		Sweden	Europe	Unknown	Neisseria meningitidis	809	ST-35 complex	3	non-mosaic	76.004	NO
83785	MCbar-1029		Sweden	Europe	Unknown	Neisseria meningitidis	32	ST-32 complex	3	non-mosaic	76.004	NO
83803	0009/16	ERR3201703	Czech Republic	Europe	2016	Neisseria meningitidis	4948	ST-32 complex	3	non-mosaic	76.004	NO	31295279;36913385
83804	0010/16	ERR3201704	Czech Republic	Europe	2016	Neisseria meningitidis	11895	ST-41/44 complex	3	non-mosaic	76.004	NO	31295279;36913385
83836	0022/17	ERR3201722	Czech Republic	Europe	2017	Neisseria meningitidis	33	ST-32 complex	3	non-mosaic	76.004	NO	31295279;36913385
83838	0029/17	ERR3201724	Czech Republic	Europe	2017	Neisseria meningitidis	33	ST-32 complex	3	non-mosaic	76.004	NO	31295279;36913385
83847	0067/17	ERR3201733	Czech Republic	Europe	2017	Neisseria meningitidis	32	ST-32 complex	3	non-mosaic	76.004	NO	31295279;36913385
83881	0095/17	ERR3201744	Czech Republic	Europe	2017	Neisseria meningitidis	4948	ST-32 complex	3	non-mosaic	76.004	NO	31295279;36913385
83886	0109/17	ERR3201749	Czech Republic	Europe	2017	Neisseria meningitidis	13200	ST-32 complex	3	non-mosaic	76.004	NO	31295279;36913385
83894	0136/17	ERR3201755	Czech Republic	Europe	2017	Neisseria meningitidis	32	ST-32 complex	3	non-mosaic	76.004	NO	32414653
84120	18-541		Sweden	Europe	2018	Neisseria meningitidis	32	ST-32 complex	3	non-mosaic	76.004	NO	32414653
84126	18-616		Sweden	Europe	2018	Neisseria meningitidis	32	ST-32 complex	3	non-mosaic	76.004	NO	32414653
84604	Mcbar-1304		Sweden	Europe	Unknown	Neisseria meningitidis	32	ST-32 complex	3	non-mosaic	76.004	NO
84730	2182404_I		The Netherlands	Europe	2018	Neisseria meningitidis	32	ST-32 complex	3	non-mosaic	76.004	NO	33097311
84757	2182732_I		The Netherlands	Europe	2018	Neisseria meningitidis	34	ST-32 complex	3	non-mosaic	76.004	NO	33097311
85551	M18 240199	ERR3255678	UK	Europe	2018	Neisseria meningitidis	2738	ST-269 complex	3	non-mosaic	76.004	NO
85564	M18 240269	ERR3255691	UK	Europe	2018	Neisseria meningitidis	14360	ST-35 complex	3	non-mosaic	76.004	NO
85852	EF-185	ERR3293968	Greece	Europe	2017	Neisseria meningitidis	14398		3	non-mosaic	76.004	NO
85859	EF-337	ERR3293966	Greece	Europe	2018	Neisseria meningitidis	160	ST-35 complex	3	non-mosaic	76.004	NO
85873			Greece	Europe	2014	Neisseria meningitidis			3	non-mosaic	76.004	NO
85911	75Mo		Slovenia	Europe	2010	Neisseria meningitidis	32	ST-32 complex	3	non-mosaic	76.004	NO
85949	Nm101108		China	Asia	2009	Neisseria meningitidis	2724	ST-11 complex	3	non-mosaic	76.004	NO
85958	Nm310812		China	Asia	2006	Neisseria meningitidis	6930	ST-32 complex	3	non-mosaic	76.004	NO
86009	NmHB79049		China	Asia	1979	Neisseria meningitidis	230	ST-32 complex	3	non-mosaic	76.004	NO
86487	SMG-19-581		UK	Europe	2019	Neisseria meningitidis	32	ST-32 complex	3	non-mosaic	76.004	NO
86951	2182933		The Netherlands	Europe	2018	Neisseria meningitidis	32	ST-32 complex	3	non-mosaic	76.004	NO	33097311
86960	2183087		The Netherlands	Europe	2018	Neisseria meningitidis	34	ST-32 complex	3	non-mosaic	76.004	NO	33097311
86964	2190049		The Netherlands	Europe	2019	Neisseria meningitidis	34	ST-32 complex	3	non-mosaic	76.004	NO	33097311
86967	2190100		The Netherlands	Europe	2019	Neisseria meningitidis	34	ST-32 complex	3	non-mosaic	76.004	NO	33097311
86990	2190485		The Netherlands	Europe	2019	Neisseria meningitidis	32	ST-32 complex	3	non-mosaic	76.004	NO	33097311
88144	DE14371		Germany	Europe	2019	Neisseria meningitidis	32	ST-32 complex	3	non-mosaic	76.004	NO
88152	DE14384		Germany	Europe	2019	Neisseria meningitidis	32	ST-32 complex	3	non-mosaic	76.004	NO
88160	DE14394		Germany	Europe	2019	Neisseria meningitidis	2506	ST-32 complex	3	non-mosaic	76.004	NO
88165	DE14401		Germany	Europe	2019	Neisseria meningitidis	32	ST-32 complex	3	non-mosaic	76.004	NO
88166	DE14402		Germany	Europe	2019	Neisseria meningitidis	11	ST-11 complex	3	non-mosaic	76.004	NO
88168	DE14404		Germany	Europe	2019	Neisseria meningitidis	32	ST-32 complex	3	non-mosaic	76.004	NO
88934	NIID560		Japan	Asia	2014	Neisseria meningitidis	11	ST-11 complex	3	non-mosaic	76.004	NO	36464540
89026	25/2012		Austria	Europe	2012	Neisseria meningitidis	32	ST-32 complex	3	non-mosaic	76.004	NO
89029	31/2012		Austria	Europe	2012	Neisseria meningitidis	2506	ST-32 complex	3	non-mosaic	76.004	NO
89036	58/2012		Austria	Europe	2012	Neisseria meningitidis	8456	ST-32 complex	3	non-mosaic	76.004	NO
89037	59/2012		Austria	Europe	2012	Neisseria meningitidis	6083	ST-32 complex	3	non-mosaic	76.004	NO
89038	60/2012		Austria	Europe	2012	Neisseria meningitidis	8456	ST-32 complex	3	non-mosaic	76.004	NO
89040	64/2012		Austria	Europe	2012	Neisseria meningitidis	2506	ST-32 complex	3	non-mosaic	76.004	NO
89052	13/2013		Austria	Europe	2013	Neisseria meningitidis	32	ST-32 complex	3	non-mosaic	76.004	NO
89062	38/2013		Austria	Europe	2013	Neisseria meningitidis	32	ST-32 complex	3	non-mosaic	76.004	NO
89069	52/2013		Austria	Europe	2013	Neisseria meningitidis	32	ST-32 complex	3	non-mosaic	76.004	NO
89077	71/2013		Austria	Europe	2013	Neisseria meningitidis	32	ST-32 complex	3	non-mosaic	76.004	NO
89081	8/2013		Austria	Europe	2013	Neisseria meningitidis	32	ST-32 complex	3	non-mosaic	76.004	NO
89082	82/2013		Austria	Europe	2013	Neisseria meningitidis	3941	ST-32 complex	3	non-mosaic	76.004	NO
89083	9 (=MG 87/12)/2013		Austria	Europe	2013	Neisseria meningitidis	32	ST-32 complex	3	non-mosaic	76.004	NO
89090	13/2014		Austria	Europe	2014	Neisseria meningitidis	32	ST-32 complex	3	non-mosaic	76.004	NO
89098	33/2014		Austria	Europe	2014	Neisseria meningitidis	803	ST-32 complex	3	non-mosaic	76.004	NO
89099	36/2014		Austria	Europe	2014	Neisseria meningitidis	32	ST-32 complex	3	non-mosaic	76.004	NO
89104	44/2014		Austria	Europe	2014	Neisseria meningitidis	32	ST-32 complex	3	non-mosaic	76.004	NO
89259	M19 240328	ERR3446349	UK	Europe	2019	Neisseria meningitidis	230	ST-32 complex	3	non-mosaic	76.004	NO
89301	M03 240612	ERR3416484	Malta	Europe	2003	Neisseria meningitidis	11	ST-11 complex	3	non-mosaic	76.004	NO
89361	M98 252691	ERR3416441	Malta	Europe	1998	Neisseria meningitidis	457	ST-35 complex	3	non-mosaic	76.004	NO
89369	M99 243779	ERR3416453	Malta	Europe	1999	Neisseria meningitidis	11	ST-11 complex	3	non-mosaic	76.004	NO
89370	M05 240686	ERR3416492	Malta	Europe	2005	Neisseria meningitidis	11	ST-11 complex	3	non-mosaic	76.004	NO
89402	CHB05		Switzerland	Europe	2010	Neisseria meningitidis	32	ST-32 complex	3	non-mosaic	76.004	NO	32561121
89413	CHB016		Switzerland	Europe	2011	Neisseria meningitidis	3626	ST-35 complex	3	non-mosaic	76.004	NO	32561121
89416	CHB019		Switzerland	Europe	2011	Neisseria meningitidis	15191	ST-32 complex	3	non-mosaic	76.004	NO	32561121
89422	CHB025		Switzerland	Europe	2011	Neisseria meningitidis	32	ST-32 complex	3	non-mosaic	76.004	NO	32561121
89434	CHB037		Switzerland	Europe	2011	Neisseria meningitidis	11	ST-11 complex	3	non-mosaic	76.004	NO	32561121
89450	CHB053		Switzerland	Europe	2012	Neisseria meningitidis	32	ST-32 complex	3	non-mosaic	76.004	NO	32561121
89452	CHB055		Switzerland	Europe	2012	Neisseria meningitidis	33	ST-32 complex	3	non-mosaic	76.004	NO	32561121
89465	CHB068		Switzerland	Europe	2013	Neisseria meningitidis	1130	ST-32 complex	3	non-mosaic	76.004	NO	32561121
89475	CHB078		Switzerland	Europe	2013	Neisseria meningitidis	34	ST-32 complex	3	non-mosaic	76.004	NO	32561121
89481	CHB084		Switzerland	Europe	2014	Neisseria meningitidis	32	ST-32 complex	3	non-mosaic	76.004	NO	32561121
91700	NML2012-154		Canada	North America	2012	Neisseria meningitidis	5550	ST-41/44 complex	3	non-mosaic	76.004	NO
91737	2190648		The Netherlands	Europe	2019	Neisseria meningitidis	1096	ST-32 complex	3	non-mosaic	76.004	NO	33097311
91741	2190852		The Netherlands	Europe	2019	Neisseria meningitidis	34	ST-32 complex	3	non-mosaic	76.004	NO	33097311
91750	2190984		The Netherlands	Europe	2019	Neisseria meningitidis	34	ST-32 complex	3	non-mosaic	76.004	NO	34003852
91770	1 MEX	ERR3486028	Mexico	North America	2018	Neisseria meningitidis	11	ST-11 complex	3	non-mosaic	76.004	NO
91771	2 MEX	ERR3486029	Mexico	North America	2018	Neisseria meningitidis	11	ST-11 complex	3	non-mosaic	76.004	NO	33900407
91784	SMG-19-1207		UK	Europe	2017	Neisseria meningitidis	269	ST-269 complex	3	non-mosaic	76.004	NO
91785	12706		Vietnam	Asia	1987	Neisseria meningitidis	1576		3	non-mosaic	76.004	NO
91786	12711		Vietnam	Asia	1992	Neisseria meningitidis	1576		3	non-mosaic	76.004	NO
91787	14490		Vietnam	Asia	2003	Neisseria meningitidis	1576		3	non-mosaic	76.004	NO
91813	2191281		The Netherlands	Europe	2019	Neisseria meningitidis	32	ST-32 complex	3	non-mosaic	76.004	NO	33097311
91864	14537		Vietnam	Asia	2014	Neisseria meningitidis	1576		3	non-mosaic	76.004	NO
91872	19-419		Sweden	Europe	2019	Neisseria meningitidis	32	ST-32 complex	3	non-mosaic	76.004	NO
92807	Nm_65-18		Portugal	Europe	2018	Neisseria meningitidis	33	ST-32 complex	3	non-mosaic	76.004	NO
92828	Nm_48-19		Portugal	Europe	2019	Neisseria meningitidis	33	ST-32 complex	3	non-mosaic	76.004	NO
92831	Nm_7-17		Portugal	Europe	2017	Neisseria meningitidis	32	ST-32 complex	3	non-mosaic	76.004	NO
92838	Nm_11-17		Portugal	Europe	2017	Neisseria meningitidis	2264	ST-32 complex	3	non-mosaic	76.004	NO
92846	Nm_27-17		Portugal	Europe	2017	Neisseria meningitidis	33	ST-32 complex	3	non-mosaic	76.004	NO
92858	Nm_57-17		Portugal	Europe	2017	Neisseria meningitidis	14881	ST-32 complex	3	non-mosaic	76.004	NO
93233	SMG-19-1547		UK	Europe	2017	Neisseria meningitidis	2000	ST-32 complex	3	non-mosaic	76.004	NO
93246	Mcbar-2490		Sweden	Europe	Unknown	Neisseria meningitidis	32	ST-32 complex	3	non-mosaic	76.004	NO
93261	Mcbar-1660		Sweden	Europe	Unknown	Neisseria meningitidis	809	ST-35 complex	3	non-mosaic	76.004	NO
93272	McBar-2009		Sweden	Europe	Unknown	Neisseria meningitidis	3013		3	non-mosaic	76.004	NO	33754991
93293	Mcbar-791-3		Sweden	Europe	Unknown	Neisseria meningitidis	809	ST-35 complex	3	non-mosaic	76.004	NO
93300	Mcbar-2341		Sweden	Europe	Unknown	Neisseria meningitidis	32	ST-32 complex	3	non-mosaic	76.004	NO
93308	Mcbar-1304-2		Sweden	Europe	Unknown	Neisseria meningitidis	32	ST-32 complex	3	non-mosaic	76.004	NO
93309	Mcbar-1795		Sweden	Europe	Unknown	Neisseria meningitidis	32	ST-32 complex	3	non-mosaic	76.004	NO
93313	Mcbar-1859		Sweden	Europe	Unknown	Neisseria meningitidis	32	ST-32 complex	3	non-mosaic	76.004	NO
93434	M1902 083		Vietnam	Asia	2018	Neisseria meningitidis	13860		3	non-mosaic	76.004	NO	32653071;33332261
93661	DE14471		Germany	Europe	2019	Neisseria meningitidis	32	ST-32 complex	3	non-mosaic	76.004	NO
93663	DE14475		Germany	Europe	2019	Neisseria meningitidis	32	ST-32 complex	3	non-mosaic	76.004	NO
93667	DE14479		Germany	Europe	2019	Neisseria meningitidis	32	ST-32 complex	3	non-mosaic	76.004	NO
93684	DE9273		Germany	Europe	2003	Neisseria meningitidis	11	ST-11 complex	3	non-mosaic	76.004	NO	27167067
93685	DE9274		Germany	Europe	2003	Neisseria meningitidis	11	ST-11 complex	3	non-mosaic	76.004	NO	27167067
93686	DE9425		Germany	Europe	2003	Neisseria meningitidis	11	ST-11 complex	3	non-mosaic	76.004	NO
93826	Nm_16-12		Portugal	Europe	2012	Neisseria meningitidis	34	ST-32 complex	3	non-mosaic	76.004	NO
93836	Nm_20-12		Portugal	Europe	2012	Neisseria meningitidis	5368	ST-11 complex	3	non-mosaic	76.004	NO
93840	Nm_30-12		Portugal	Europe	2012	Neisseria meningitidis	5368	ST-11 complex	3	non-mosaic	76.004	NO
93844	Nm_45-12		Portugal	Europe	2012	Neisseria meningitidis	4446	ST-23 complex	3	non-mosaic	76.004	NO
93925	IE18Nm11	ERR3606577	Ireland	Europe	2018	Neisseria meningitidis	32	ST-32 complex	3	non-mosaic	76.004	NO
93929	IE18Nm17	ERR3606581	Ireland	Europe	2018	Neisseria meningitidis	34	ST-32 complex	3	non-mosaic	76.004	NO
94047	NM2019-105		Canada	North America	2019	Neisseria meningitidis	14831		3	non-mosaic	76.004	NO
94099	12-10118		Bangladesh	Asia	2014	Neisseria meningitidis	32	ST-32 complex	3	non-mosaic	76.004	NO
94126	4-00341		Bangladesh	Asia	2014	Neisseria meningitidis	16549	ST-32 complex	3	non-mosaic	76.004	NO
94399	M19 240084	ERR3664622	UK	Europe	2019	Neisseria meningitidis	33	ST-32 complex	3	non-mosaic	76.004	NO
94469	M19 240207	ERR3664613	UK	Europe	2019	Neisseria meningitidis	33	ST-32 complex	3	non-mosaic	76.004	NO
94475	Mcbar-791-4		Sweden	Europe	Unknown	Neisseria meningitidis	809	ST-35 complex	3	non-mosaic	76.004	NO
94487	Mcbar-2619		Sweden	Europe	Unknown	Neisseria meningitidis	34	ST-32 complex	3	non-mosaic	76.004	NO
94504	Mcbar-2813		Sweden	Europe	Unknown	Neisseria meningitidis	32	ST-32 complex	3	non-mosaic	76.004	NO
94515	SMG-19-1963		UK	Europe	2019	Neisseria meningitidis	33	ST-32 complex	3	non-mosaic	76.004	NO	32653071;33332261
95859	DE7440		Germany	Europe	2000	Neisseria meningitidis	11	ST-11 complex	3	non-mosaic	76.004	NO
95860	DE7676		Germany	Europe	2001	Neisseria meningitidis	11	ST-11 complex	3	non-mosaic	76.004	NO	27167067
95861	DE9246		Germany	Europe	2003	Neisseria meningitidis	11	ST-11 complex	3	non-mosaic	76.004	NO	27167067
95862	DE9260		Germany	Europe	2003	Neisseria meningitidis	11	ST-11 complex	3	non-mosaic	76.004	NO	27167067
95863	DE9266		Germany	Europe	2003	Neisseria meningitidis	11	ST-11 complex	3	non-mosaic	76.004	NO
95864	DE9269		Germany	Europe	2003	Neisseria meningitidis	11	ST-11 complex	3	non-mosaic	76.004	NO	27167067
95865	DE9301		Germany	Europe	2003	Neisseria meningitidis	11	ST-11 complex	3	non-mosaic	76.004	NO
95866	DE9388		Germany	Europe	2003	Neisseria meningitidis	11	ST-11 complex	3	non-mosaic	76.004	NO
95867	DE9400		Germany	Europe	2003	Neisseria meningitidis	11	ST-11 complex	3	non-mosaic	76.004	NO
95868	DE9702		Germany	Europe	2004	Neisseria meningitidis	11	ST-11 complex	3	non-mosaic	76.004	NO
95869	DE9781		Germany	Europe	2004	Neisseria meningitidis	11	ST-11 complex	3	non-mosaic	76.004	NO
95870	DE9795		Germany	Europe	2004	Neisseria meningitidis	11	ST-11 complex	3	non-mosaic	76.004	NO
95931	SMG-20-1819		UK	Europe	2020	Neisseria meningitidis	33	ST-32 complex	3	non-mosaic	76.004	NO
96168	SMG-20-1851		UK	Europe	2001	Neisseria meningitidis	750	ST-750 complex	3	non-mosaic	76.004	NO	33664140
96186	SMG-20-1871		UK	Europe	2000	Neisseria meningitidis	11	ST-11 complex	3	non-mosaic	76.004	NO
96320	M46103		USA	North America	2017	Neisseria meningitidis	11	ST-11 complex	3	non-mosaic	76.004	NO	34003852
96323	M46093		USA	North America	2017	Neisseria meningitidis	32	ST-32 complex	3	non-mosaic	76.004	NO	34003852
96324	M46092		USA	North America	2017	Neisseria meningitidis	32	ST-32 complex	3	non-mosaic	76.004	NO	34003852
96331	M46083		USA	North America	2017	Neisseria meningitidis	32	ST-32 complex	3	non-mosaic	76.004	NO	34003852
96377	M44664		USA	North America	2017	Neisseria meningitidis	11556	ST-32 complex	3	non-mosaic	76.004	NO	34003852
96378	M44656		USA	North America	2017	Neisseria meningitidis	1417	ST-35 complex	3	non-mosaic	76.004	NO	34003852
96392	M44113		USA	North America	2017	Neisseria meningitidis	32	ST-32 complex	3	non-mosaic	76.004	NO	34003852
96398	M44064		USA	North America	2017	Neisseria meningitidis	32	ST-32 complex	3	non-mosaic	76.004	NO	34003852
96406	M43858		USA	North America	2017	Neisseria meningitidis	32	ST-32 complex	3	non-mosaic	76.004	NO	34003852
96409	M43852		USA	North America	2017	Neisseria meningitidis	35	ST-35 complex	3	non-mosaic	76.004	NO	34003852
96417	M43842		USA	North America	2017	Neisseria meningitidis	11	ST-11 complex	3	non-mosaic	76.004	NO	34003852
96418	M43841		USA	North America	2017	Neisseria meningitidis	32	ST-32 complex	3	non-mosaic	76.004	NO	34003852
96463	M42384		USA	North America	2016	Neisseria meningitidis	33	ST-32 complex	3	non-mosaic	76.004	NO	34003852
96490	M41831		USA	North America	2017	Neisseria meningitidis	11556	ST-32 complex	3	non-mosaic	76.004	NO	34003852
96504	M41752		USA	North America	2017	Neisseria meningitidis	12497	ST-35 complex	3	non-mosaic	76.004	NO	34003852
96511	M41684		USA	North America	2017	Neisseria meningitidis	35	ST-35 complex	3	non-mosaic	76.004	NO	34003852
96533	M41642		USA	North America	2017	Neisseria meningitidis	32	ST-32 complex	3	non-mosaic	76.004	NO	34003852
96536	M41638		USA	North America	2016	Neisseria meningitidis	32	ST-32 complex	3	non-mosaic	76.004	NO	34003852
96537	M41637		USA	North America	2016	Neisseria meningitidis	32	ST-32 complex	3	non-mosaic	76.004	NO	34003852
96538	M41631		USA	North America	2017	Neisseria meningitidis	11556	ST-32 complex	3	non-mosaic	76.004	NO	34003852
96542	M41624		USA	North America	2011	Neisseria meningitidis	32	ST-32 complex	3	non-mosaic	76.004	NO	34003852
96555	M41492		USA	North America	2017	Neisseria meningitidis	11	ST-11 complex	3	non-mosaic	76.004	NO	34003852
96582	M41144		USA	North America	2016	Neisseria meningitidis	11556	ST-32 complex	3	non-mosaic	76.004	NO	34003852
96592	M41095		USA	North America	2016	Neisseria meningitidis	32	ST-32 complex	3	non-mosaic	76.004	NO	34003852
96597	M41089		USA	North America	2016	Neisseria meningitidis	32	ST-32 complex	3	non-mosaic	76.004	NO	34003852
96599	M41077		USA	North America	2016	Neisseria meningitidis	32	ST-32 complex	3	non-mosaic	76.004	NO	34003852
96604	M41070		USA	North America	2016	Neisseria meningitidis	32	ST-32 complex	3	non-mosaic	76.004	NO	34003852
96609	M41063		USA	North America	2016	Neisseria meningitidis	11556	ST-32 complex	3	non-mosaic	76.004	NO	34003852
96625	M40985		USA	North America	2016	Neisseria meningitidis	11556	ST-32 complex	3	non-mosaic	76.004	NO	34003852
96630	M40974		USA	North America	2016	Neisseria meningitidis	11	ST-11 complex	3	non-mosaic	76.004	NO	34003852
96631	M40973		USA	North America	2016	Neisseria meningitidis	11556	ST-32 complex	3	non-mosaic	76.004	NO	34003852
96633	M40966		USA	North America	2016	Neisseria meningitidis	32	ST-32 complex	3	non-mosaic	76.004	NO	34003852
96639	M40941		USA	North America	2016	Neisseria meningitidis	12497	ST-35 complex	3	non-mosaic	76.004	NO	34003852
96643	M40919		USA	North America	2016	Neisseria meningitidis	11556	ST-32 complex	3	non-mosaic	76.004	NO	34003852
96644	M40918		USA	North America	2016	Neisseria meningitidis	11556	ST-32 complex	3	non-mosaic	76.004	NO	34003852
96646	M40889		USA	North America	2016	Neisseria meningitidis	12497	ST-35 complex	3	non-mosaic	76.004	NO	34003852
96649	M40844		USA	North America	2016	Neisseria meningitidis	11	ST-11 complex	3	non-mosaic	76.004	NO	34003852
96655	M40388		USA	North America	2016	Neisseria meningitidis	11	ST-11 complex	3	non-mosaic	76.004	NO	34003852
96657	M40386		USA	North America	2016	Neisseria meningitidis	11	ST-11 complex	3	non-mosaic	76.004	NO	34003852
96658	M40385		USA	North America	2016	Neisseria meningitidis	11	ST-11 complex	3	non-mosaic	76.004	NO	34003852
96659	M40384		USA	North America	2016	Neisseria meningitidis	11	ST-11 complex	3	non-mosaic	76.004	NO	34003852
96660	M40383		USA	North America	2016	Neisseria meningitidis	11	ST-11 complex	3	non-mosaic	76.004	NO	34003852
96663	M40347		USA	North America	2016	Neisseria meningitidis	11	ST-11 complex	3	non-mosaic	76.004	NO	34003852
96664	M40336		USA	North America	2016	Neisseria meningitidis	11	ST-11 complex	3	non-mosaic	76.004	NO	34003852
96667	M40332		USA	North America	2016	Neisseria meningitidis	11	ST-11 complex	3	non-mosaic	76.004	NO	34003852
96671	M40320		USA	North America	2016	Neisseria meningitidis	32	ST-32 complex	3	non-mosaic	76.004	NO	34003852
96681	M40262		USA	North America	2016	Neisseria meningitidis	11	ST-11 complex	3	non-mosaic	76.004	NO	34003852
96688	M40232		USA	North America	2016	Neisseria meningitidis	32	ST-32 complex	3	non-mosaic	76.004	NO	34003852
96690	M40230		USA	North America	2016	Neisseria meningitidis	11	ST-11 complex	3	non-mosaic	76.004	NO	34003852
96695	M40211		USA	North America	2016	Neisseria meningitidis	11	ST-11 complex	3	non-mosaic	76.004	NO	34003852
96699	M40206		USA	North America	2016	Neisseria meningitidis	11	ST-11 complex	3	non-mosaic	76.004	NO	34003852
96708	M40170		USA	North America	2016	Neisseria meningitidis	11	ST-11 complex	3	non-mosaic	76.004	NO	34003852
96715	M40160		USA	North America	2016	Neisseria meningitidis	11	ST-11 complex	3	non-mosaic	76.004	NO	34003852;35862973
96726	M40111		USA	North America	2016	Neisseria meningitidis	11	ST-11 complex	3	non-mosaic	76.004	NO	34003852
96727	M40109		USA	North America	2016	Neisseria meningitidis	11	ST-11 complex	3	non-mosaic	76.004	NO	34003852
96731	M40089		USA	North America	2016	Neisseria meningitidis	11	ST-11 complex	3	non-mosaic	76.004	NO	34003852
96733	M40085		USA	North America	2016	Neisseria meningitidis	11	ST-11 complex	3	non-mosaic	76.004	NO	34003852
96739	M40037		USA	North America	2016	Neisseria meningitidis	11	ST-11 complex	3	non-mosaic	76.004	NO	34003852
96746	M39883		USA	North America	2016	Neisseria meningitidis	11	ST-11 complex	3	non-mosaic	76.004	NO	34003852
96751	M39856		USA	North America	2016	Neisseria meningitidis	11	ST-11 complex	3	non-mosaic	76.004	NO	34003852
96761	M39802		USA	North America	2016	Neisseria meningitidis	11	ST-11 complex	3	non-mosaic	76.004	NO	34003852
96776	M39569		USA	North America	2016	Neisseria meningitidis	11	ST-11 complex	3	non-mosaic	76.004	NO	34003852
96778	M39537		USA	North America	2016	Neisseria meningitidis	11	ST-11 complex	3	non-mosaic	76.004	NO	34003852
96783	M39523		USA	North America	2016	Neisseria meningitidis	10829	ST-32 complex	3	non-mosaic	76.004	NO	34003852
96790	M39225		USA	North America	2016	Neisseria meningitidis	1679	ST-35 complex	3	non-mosaic	76.004	NO	34003852
96791	M39224		USA	North America	2015	Neisseria meningitidis	32	ST-32 complex	3	non-mosaic	76.004	NO	34003852
96792	M39217		USA	North America	2016	Neisseria meningitidis	11	ST-11 complex	3	non-mosaic	76.004	NO	34003852
96808	M39151		USA	North America	2016	Neisseria meningitidis	32	ST-32 complex	3	non-mosaic	76.004	NO	34003852
96809	M39149		USA	North America	2015	Neisseria meningitidis	35	ST-35 complex	3	non-mosaic	76.004	NO	34003852
96815	M39141		USA	North America	2014	Neisseria meningitidis	32	ST-32 complex	3	non-mosaic	76.004	NO	34003852
96817	M39137		USA	North America	2014	Neisseria meningitidis	11	ST-11 complex	3	non-mosaic	76.004	NO	34003852
96824	M39091		USA	North America	2016	Neisseria meningitidis	11910	ST-32 complex	3	non-mosaic	76.004	NO	34003852
96828	M39085		USA	North America	2015	Neisseria meningitidis	10842	ST-35 complex	3	non-mosaic	76.004	NO	34003852
96832	M39073		USA	North America	2015	Neisseria meningitidis	11	ST-11 complex	3	non-mosaic	76.004	NO	34003852
96868	M38695		USA	North America	2015	Neisseria meningitidis	32	ST-32 complex	3	non-mosaic	76.004	NO	34003852
96875	M38675		USA	North America	2014	Neisseria meningitidis	32	ST-32 complex	3	non-mosaic	76.004	NO	34003852
96883	M38641		USA	North America	2015	Neisseria meningitidis	32	ST-32 complex	3	non-mosaic	76.004	NO	34003852
96884	M38640		USA	North America	2015	Neisseria meningitidis	33	ST-32 complex	3	non-mosaic	76.004	NO	34003852
96888	M38623		USA	North America	2015	Neisseria meningitidis	32	ST-32 complex	3	non-mosaic	76.004	NO	34003852
96896	M38539		USA	North America	2015	Neisseria meningitidis	32	ST-32 complex	3	non-mosaic	76.004	NO	34003852
96900	M38534		USA	North America	2014	Neisseria meningitidis	32	ST-32 complex	3	non-mosaic	76.004	NO	34003852
96912	M38519		USA	North America	2015	Neisseria meningitidis	11	ST-11 complex	3	non-mosaic	76.004	NO	34003852
96913	M38518		USA	North America	2015	Neisseria meningitidis	32	ST-32 complex	3	non-mosaic	76.004	NO	34003852
96914	M38517		USA	North America	2015	Neisseria meningitidis	32	ST-32 complex	3	non-mosaic	76.004	NO	34003852
96917	M38512		USA	North America	2015	Neisseria meningitidis	10829	ST-32 complex	3	non-mosaic	76.004	NO	34003852
96918	M38511		USA	North America	2015	Neisseria meningitidis	10829	ST-32 complex	3	non-mosaic	76.004	NO	34003852
96923	M38309		USA	North America	2015	Neisseria meningitidis	32	ST-32 complex	3	non-mosaic	76.004	NO	34003852
96926	M38054		USA	North America	2014	Neisseria meningitidis	32	ST-32 complex	3	non-mosaic	76.004	NO	34003852
96951	M37927		USA	North America	2015	Neisseria meningitidis	32	ST-32 complex	3	non-mosaic	76.004	NO	34003852
96955	M37922		USA	North America	2015	Neisseria meningitidis	32	ST-32 complex	3	non-mosaic	76.004	NO	34003852
96965	M37481		USA	North America	2015	Neisseria meningitidis	1364	ST-32 complex	3	non-mosaic	76.004	NO	34003852
96968	M37477		USA	North America	2014	Neisseria meningitidis	33	ST-32 complex	3	non-mosaic	76.004	NO	34003852
96992	M37395		USA	North America	2015	Neisseria meningitidis	32	ST-32 complex	3	non-mosaic	76.004	NO	34003852
96994	M37352		USA	North America	2015	Neisseria meningitidis	32	ST-32 complex	3	non-mosaic	76.004	NO	34003852
97004	M37339		USA	North America	2015	Neisseria meningitidis	32	ST-32 complex	3	non-mosaic	76.004	NO	34003852
97007	M37261		USA	North America	2015	Neisseria meningitidis	32	ST-32 complex	3	non-mosaic	76.004	NO	34003852
97022	M29686		USA	North America	2015	Neisseria meningitidis	35	ST-35 complex	3	non-mosaic	76.004	NO	34003852
97024	M29682		USA	North America	2015	Neisseria meningitidis	33	ST-32 complex	3	non-mosaic	76.004	NO	34003852
97034	M29646		USA	North America	2014	Neisseria meningitidis	11	ST-11 complex	3	non-mosaic	76.004	NO	34003852
97036	M29644		USA	North America	2014	Neisseria meningitidis	11	ST-11 complex	3	non-mosaic	76.004	NO	34003852
97041	M29639		USA	North America	2013	Neisseria meningitidis	11	ST-11 complex	3	non-mosaic	76.004	NO	34003852
97044	M29625		USA	North America	2013	Neisseria meningitidis	11	ST-11 complex	3	non-mosaic	76.004	NO	34003852
97063	M29603		USA	North America	2013	Neisseria meningitidis	32	ST-32 complex	3	non-mosaic	76.004	NO	34003852
97067	M29598		USA	North America	2013	Neisseria meningitidis	11	ST-11 complex	3	non-mosaic	76.004	NO	34003852
97093	M29324		USA	North America	2015	Neisseria meningitidis	812	ST-35 complex	3	non-mosaic	76.004	NO	34003852
97098	M29263		USA	North America	2014	Neisseria meningitidis	11	ST-11 complex	3	non-mosaic	76.004	NO	34003852
97099	M29261		USA	North America	2014	Neisseria meningitidis	11	ST-11 complex	3	non-mosaic	76.004	NO	34003852
97109	M29205		USA	North America	2014	Neisseria meningitidis	11	ST-11 complex	3	non-mosaic	76.004	NO	34003852
97114	M29135		USA	North America	2013	Neisseria meningitidis	11	ST-11 complex	3	non-mosaic	76.004	NO	34003852
[truncated: 33,517 more rows]

## Sheet: Supp Table 2
Neisseria species	NEIS1753 allele	312	316	502	513	546	sequence	Mosaic penA variant if described	NOTE: Shared alleles are highlighted in blue. Alleles 23, 166, 228, 266, 294, 1240 are shown as N. gonorrhoeae alleles, but are also found in N. meningitidis. Allele 142 is shown as N. bergeri but is also found in N. polysaccharea, allele 908 is shown as N. polysaccharea but is also found in N. meningitidis.
N.benedictiae	935	M	T	A	Y	S	MTAYS	unknown
N.benedictiae	115	I	V	A	N	G	IVANG
N.bergeri	1243	I	V	A	N	G	IVANG
N.bergeri	1248	I	V	A	N	G	IVANG
N.bergeri	1140	I	V	A	N	G	IVANG
N.bergeri	1600	I	V	A	N	G	IVANG
N.bergeri	1141	I	V	A	N	G	IVANG
N.bergeri	1273	I	V	A	N	G	IVANG
N.bergeri	74	I	V	A	N	G	IVANG
N.bergeri	114	I	V	A	N	G	IVANG
N.bergeri	142	I	V	A	N	G	IVANG
N.bergeri	1605	I	V	A	N	G	IVANG
N.bergeri	117	I	V	A	N	G	IVANG
N.bergeri	132	I	V	A	N	G	IVANG
N.bergeri	781	M	T	A	N	G	MTANG
N.blantyrii	113	I	V	A	N	G	IVANG
N.blantyrii	1285	I	V	A	N	G	IVANG
N.blantyrii	1286	M	T	A	N	G	MTANG
N.cinerea	1698	I	V	A	N	G	IVANG
N.cinerea	121	I	V	A	N	G	IVANG
N.cinerea	58	I	V	A	N	G	IVANG
N.cinerea	404	M	T	A	N	G	MTANG
N.cinerea	407	I	V	A	Y	G	IVAYG
N.cinerea	699	M	T	A	N	G	MTANG
N.cinerea	753	I	V	A	N	G	IVANG
N.cinerea	756	M	T	T	N	G	MTTNG
N.cinerea	780	I	V	A	N	G	IVANG
N.cinerea	782	I	V	A	N	G	IVANG
N.cinerea	783	I	V	A	Y	G	IVAYG
N.cinerea	1242	I	V	A	N	G	IVANG
N.cinerea	774	I	V	A	Y	G	IVAYG
N.cinerea	897	I	V	A	N	G	IVANG
N.cinerea	887	I	V	A	N	G	IVANG
N.cinerea	1109	I	V	A	Y	G	IVAYG
N.cinerea	297	I	V	A	N	G	IVANG
N.cinerea	145	I	V	A	N	G	IVANG
N.cinerea	136	I	V	A	N	G	IVANG
N.cinerea	185	I	V	A	N	G	IVANG
N.cinerea	186	I	V	A	N	G	IVANG
N.cinerea	2282	I	V	A	N	G	IVANG
N.cinerea	2283	I	V	A	N	G	IVANG
N.cinerea	2284	I	V	A	N	G	IVANG
N.cinerea	2285	M	T	A	N	G	MTANG
N.cinerea	2301	I	V	A	N	G	IVANG
N.elongata	361	M	T	A	N	G	MTANG
N.elongata	359	M	P	A	N	G	MPANG
N.elongata	814	L	P	A	D	G	LPADG
N.gonorrhoeae	19	I	V	A	N	G	IVANG
N.gonorrhoeae	15	I	V	A	N	G	IVANG
N.gonorrhoeae	20	I	V	A	N	G	IVANG
N.gonorrhoeae	17	I	V	A	N	G	IVANG
N.gonorrhoeae	14	M	T	A	Y	S	MTAYS	10
N.gonorrhoeae	228	I	V	A	N	G	IVANG
N.gonorrhoeae	18	I	V	A	N	G	IVANG
N.gonorrhoeae	23	I	V	A	N	G	IVANG
N.gonorrhoeae	279	I	V	A	N	G	IVANG
N.gonorrhoeae	280	I	V	A	N	G	IVANG
N.gonorrhoeae	166	I	V	A	N	G	IVANG
N.gonorrhoeae	281	M	T	A	Y	S	MTAYS	67
N.gonorrhoeae	357	I	V	A	Y	G	IVAYG
N.gonorrhoeae	282	I	V	A	N	G	IVANG
N.gonorrhoeae	283	I	V	A	N	G	IVANG
N.gonorrhoeae	285	I	V	A	N	G	IVANG
N.gonorrhoeae	266	M	T	A	Y	S	MTAYS	34
N.gonorrhoeae	286	I	V	V	N	G	IVVNG
N.gonorrhoeae	287	I	V	T	N	G	IVTNG
N.gonorrhoeae	288	I	V	A	N	G	IVANG
N.gonorrhoeae	21	I	V	A	N	G	IVANG
N.gonorrhoeae	289	M	T	A	N	G	MTANG	35
N.gonorrhoeae	290	I	V	V	N	G	IVVNG
N.gonorrhoeae	291	I	V	V	N	G	IVVNG
N.gonorrhoeae	292	I	V	V	N	G	IVVNG
N.gonorrhoeae	293	I	V	A	N	G	IVANG
N.gonorrhoeae	284	I	V	V	N	G	IVVNG
N.gonorrhoeae	294	I	V	A	N	G	IVANG
N.gonorrhoeae	22	I	V	A	N	G	IVANG
N.gonorrhoeae	494	I	V	A	N	G	IVANG
N.gonorrhoeae	498	M	T	A	Y	S	MTAYS	34
N.gonorrhoeae	500	M	T	P	Y	S	MTPYS	42
N.gonorrhoeae	502	I	V	A	N	G	IVANG
N.gonorrhoeae	504	I	V	A	N	G	IVANG
N.gonorrhoeae	507	I	V	A	N	G	IVANG
N.gonorrhoeae	509	I	V	A	N	G	IVANG
N.gonorrhoeae	543	I	V	A	Y	G	IVAYG
N.gonorrhoeae	511	M	T	A	Y	S	MTAYS	10
N.gonorrhoeae	513	I	V	A	N	G	IVANG
N.gonorrhoeae	515	I	V	A	N	G	IVANG
N.gonorrhoeae	517	I	V	V	N	G	IVVNG
N.gonorrhoeae	544	I	V	A	N	G	IVANG	74
N.gonorrhoeae	519	I	V	A	N	G	IVANG
N.gonorrhoeae	523	I	V	A	N	G	IVANG
N.gonorrhoeae	525	M	T	A	Y	S	MTAYS	71
N.gonorrhoeae	527	I	V	A	N	G	IVANG
N.gonorrhoeae	529	I	V	V	N	G	IVVNG
N.gonorrhoeae	531	M	T	A	Y	S	MTAYS	72
N.gonorrhoeae	533	I	V	A	N	G	IVANG
N.gonorrhoeae	534	I	V	A	N	G	IVANG
N.gonorrhoeae	535	I	V	A	N	G	IVANG
N.gonorrhoeae	545	M	P	A	Y	S	MPAYS	37
N.gonorrhoeae	536	I	V	A	N	G	IVANG
N.gonorrhoeae	537	I	V	A	N	G	IVANG
N.gonorrhoeae	538	I	V	A	N	G	IVANG
N.gonorrhoeae	539	I	V	A	N	G	IVANG
N.gonorrhoeae	546	I	V	A	N	G	IVANG
N.gonorrhoeae	547	M	T	A	Y	S	MTAYS	75
N.gonorrhoeae	645	I	V	T	N	G	IVTNG
N.gonorrhoeae	660	M	T	A	Y	S	MTAYS	34
N.gonorrhoeae	661	I	V	A	N	G	IVANG
N.gonorrhoeae	662	I	V	A	N	G	IVANG
N.gonorrhoeae	663	I	V	A	N	G	IVANG
N.gonorrhoeae	664	I	V	T	N	G	IVTNG
N.gonorrhoeae	665	I	V	A	N	G	IVANG
N.gonorrhoeae	666	I	V	A	N	G	IVANG
N.gonorrhoeae	667	I	V	A	N	G	IVANG
N.gonorrhoeae	668	I	V	A	Y	G	IVAYG
N.gonorrhoeae	670	I	V	A	N	G	IVANG
N.gonorrhoeae	671	I	V	A	N	G	IVANG
N.gonorrhoeae	813	I	V	A	N	G	IVANG
N.gonorrhoeae	815	M	T	A	N	G	MTANG	131
N.gonorrhoeae	1147	M	T	A	N	G	MTANG	63
N.gonorrhoeae	1276	I	V	A	N	G	IVANG
N.gonorrhoeae	1277	I	V	A	N	G	IVANG
N.gonorrhoeae	1278	I	V	A	N	G	IVANG
N.gonorrhoeae	1301	I	V	V	N	G	IVVNG
N.gonorrhoeae	1303	I	V	A	N	G	IVANG
N.gonorrhoeae	1304	I	V	A	N	G	IVANG
N.gonorrhoeae	1223	I	V	T	N	G	IVTNG	87
N.gonorrhoeae	1224	I	V	V	N	G	IVVNG	103
N.gonorrhoeae	1234	I	V	A	Y	G	IVAYG
N.gonorrhoeae	1235	I	V	A	N	G	IVANG
N.gonorrhoeae	1236	I	V	A	N	G	IVANG
N.gonorrhoeae	1237	I	V	A	N	G	IVANG
N.gonorrhoeae	1238	I	V	A	N	G	IVANG
N.gonorrhoeae	1239	I	V	A	N	G	IVANG
N.gonorrhoeae	1320	I	V	A	N	G	IVANG
N.gonorrhoeae	1321	I	V	A	N	G	IVANG
N.gonorrhoeae	1240	M	T	A	Y	S	MTAYS	34
N.gonorrhoeae	1322	I	V	A	N	G	IVANG
N.gonorrhoeae	855	I	V	A	N	G	IVANG
N.gonorrhoeae	1323	I	V	A	N	G	IVANG
N.gonorrhoeae	1324	I	V	T	N	G	IVTNG
N.gonorrhoeae	1325	I	V	A	N	G	IVANG
N.gonorrhoeae	1326	I	V	A	N	G	IVANG
N.gonorrhoeae	1327	I	V	A	N	G	IVANG
N.gonorrhoeae	1328	I	V	A	N	G	IVANG
N.gonorrhoeae	1329	I	V	A	N	G	IVANG
N.gonorrhoeae	1330	I	V	A	N	G	IVANG
N.gonorrhoeae	1331	I	V	A	N	G	IVANG
N.gonorrhoeae	1443	M	T	A	Y	S	MTAYS	53
N.gonorrhoeae	1444	I	V	A	N	G	IVANG
N.gonorrhoeae	1446	I	V	A	N	G	IVANG
N.gonorrhoeae	1501	I	V	T	N	G	IVTNG
N.gonorrhoeae	1502	I	V	A	N	G	IVANG
N.gonorrhoeae	1503	M	T	A	Y	S	MTAYS	34
N.gonorrhoeae	1505	I	V	A	N	G	IVANG
N.gonorrhoeae	1671	I	V	A	N	G	IVANG
N.gonorrhoeae	2245	I	V	A	Y	S	IVAYS
N.gonorrhoeae	1594	I	V	A	N	G	IVANG
N.gonorrhoeae	1595	I	V	A	N	G	IVANG
N.gonorrhoeae	1612	I	V	A	N	G	IVANG
N.gonorrhoeae	1550	I	V	A	Y	G	IVAYG	62
N.gonorrhoeae	1614	I	V	V	N	G	IVVNG
N.gonorrhoeae	1681	I	V	A	N	G	IVANG
N.gonorrhoeae	1682	I	V	A	N	G	IVANG
N.gonorrhoeae	1683	I	V	A	N	G	IVANG
N.gonorrhoeae	1684	I	V	A	N	G	IVANG
N.gonorrhoeae	1685	I	V	A	N	G	IVANG
N.gonorrhoeae	1824	I	V	A	N	G	IVANG
N.gonorrhoeae	1551	M	T	A	Y	S	MTAYS	64
N.gonorrhoeae	1820	I	V	A	N	G	IVANG
N.gonorrhoeae	1821	M	T	V	N	G	MTVNG	149
N.gonorrhoeae	1822	I	V	A	N	G	IVANG
N.gonorrhoeae	1832	M	T	A	Y	S	MTAYS	10
N.gonorrhoeae	1834	M	T	V	N	G	MTVNG	101
N.gonorrhoeae	1833	M	T	A	Y	S	MTAYS	152
N.gonorrhoeae	1548	M	T	A	Y	S	MTAYS	60
N.gonorrhoeae	2391	I	V	A	N	G	IVANG
N.gonorrhoeae	2392	I	V	A	N	G	IVANG
N.gonorrhoeae	2250	I	V	A	Y	G	IVAYG
N.gonorrhoeae	2393	I	V	A	N	G	IVANG
N.gonorrhoeae	2361	I	V	A	N	G	IVANG
N.gonorrhoeae	1874	I	V	A	N	G	IVANG
N.gonorrhoeae	2362	I	V	A	N	G	IVANG
N.gonorrhoeae	1780	M	T	A	Y	S	MTAYS	92
N.gonorrhoeae	1925	I	V	A	N	G	IVANG
N.gonorrhoeae	875	I	V	V	N	G	IVVNG
N.gonorrhoeae	2364	I	V	T	N	G	IVTNG
N.gonorrhoeae	2365	I	V	A	N	G	IVANG
N.gonorrhoeae	2366	I	V	V	N	G	IVVNG
N.gonorrhoeae	2368	I	V	A	N	G	IVANG
N.gonorrhoeae	1516	I	V	V	N	G	IVVNG
N.gonorrhoeae	1531	I	V	A	N	G	IVANG
N.gonorrhoeae	1521	M	T	A	Y	S	MTAYS	27
N.gonorrhoeae	1517	I	V	A	N	G	IVANG
N.gonorrhoeae	1533	I	V	A	N	G	IVANG
N.gonorrhoeae	2369	I	V	A	N	G	IVANG
N.gonorrhoeae	874	I	V	A	N	G	IVANG
N.gonorrhoeae	2370	I	V	A	N	G	IVANG
N.gonorrhoeae	2371	I	V	A	N	G	IVANG
N.gonorrhoeae	2372	I	V	A	N	G	IVANG
N.gonorrhoeae	2373	I	V	A	N	G	IVANG
N.gonorrhoeae	2374	I	V	A	N	G	IVANG
N.gonorrhoeae	2375	I	V	A	N	G	IVANG
N.gonorrhoeae	2376	I	V	A	N	G	IVANG
N.gonorrhoeae	2377	I	V	A	N	G	IVANG
N.gonorrhoeae	2378	I	V	A	N	G	IVANG
N.gonorrhoeae	2379	I	V	A	N	G	IVANG
N.gonorrhoeae	2380	I	V	A	N	G	IVANG
N.gonorrhoeae	2381	I	V	A	N	G	IVANG
N.gonorrhoeae	2382	I	V	A	N	G	IVANG
N.gonorrhoeae	2383	I	V	A	N	G	IVANG
N.gonorrhoeae	2384	I	V	A	N	G	IVANG
N.gonorrhoeae	2385	I	V	V	N	G	IVVNG
N.gonorrhoeae	2386	I	V	T	N	G	IVTNG
N.gonorrhoeae	2387	M	T	A	Y	S	MTAYS	10
N.gonorrhoeae	1909	I	V	V	N	G	IVVNG
N.gonorrhoeae	1927	I	V	A	N	G	IVANG
N.gonorrhoeae	2388	I	V	A	N	G	IVANG
N.gonorrhoeae	2389	I	V	A	N	G	IVANG
N.gonorrhoeae	2390	I	V	A	N	G	IVANG
N.gonorrhoeae	1536	I	V	T	N	G	IVTNG
N.gonorrhoeae	1525	M	T	A	Y	S	MTAYS	34
N.gonorrhoeae	1534	M	T	A	N	G	MTANG	47
N.gonorrhoeae	1901	I	V	V	N	G	IVVNG
N.gonorrhoeae	1903	M	T	A	Y	S	MTAYS	10
N.gonorrhoeae	1904	I	V	V	N	G	IVVNG
N.gonorrhoeae	1905	I	V	T	N	G	IVTNG
N.gonorrhoeae	1906	I	V	V	N	G	IVVNG
N.gonorrhoeae	1907	I	V	V	N	G	IVVNG
N.gonorrhoeae	1908	I	V	A	N	G	IVANG
N.gonorrhoeae	1910	I	V	A	N	G	IVANG
N.gonorrhoeae	1911	I	V	V	N	G	IVVNG
N.gonorrhoeae	1912	I	V	A	N	G	IVANG
N.gonorrhoeae	1913	I	V	A	N	G	IVANG
N.gonorrhoeae	1914	I	V	A	N	G	IVANG
N.gonorrhoeae	1916	I	V	V	N	G	IVVNG
N.gonorrhoeae	1917	I	V	T	N	G	IVTNG
N.gonorrhoeae	1918	I	V	A	N	G	IVANG
N.gonorrhoeae	2247	I	V	A	Y	G	IVAYG
N.gonorrhoeae	1919	I	V	A	N	G	IVANG
N.gonorrhoeae	1920	I	V	A	N	G	IVANG
N.gonorrhoeae	1921	I	V	A	N	G	IVANG
N.gonorrhoeae	1922	I	V	A	N	G	IVANG
N.gonorrhoeae	1928	I	V	A	N	G	IVANG
N.gonorrhoeae	1929	I	V	A	N	G	IVANG
N.gonorrhoeae	1930	I	V	A	N	G	IVANG
N.gonorrhoeae	1608	M	T	A	Y	S	MTAYS	34
N.gonorrhoeae	1931	I	V	A	N	G	IVANG
N.gonorrhoeae	2248	I	V	A	N	G	IVANG
N.gonorrhoeae	1932	M	T	A	Y	S	MTAYS	34
N.gonorrhoeae	1933	I	V	A	N	G	IVANG
N.gonorrhoeae	1934	I	V	A	N	G	IVANG
N.gonorrhoeae	1935	I	V	A	N	G	IVANG
N.gonorrhoeae	1936	I	V	A	N	G	IVANG
N.gonorrhoeae	1937	I	V	A	N	G	IVANG
N.gonorrhoeae	1938	I	V	T	N	G	IVTNG
N.gonorrhoeae	1511	I	V	V	N	G	IVVNG
N.gonorrhoeae	2403	I	V	A	N	G	IVANG
N.gonorrhoeae	2404	I	V	A	N	G	IVANG
N.gonorrhoeae	2405	I	V	A	N	G	IVANG
N.gonorrhoeae	2406	I	V	A	N	G	IVANG
N.gonorrhoeae	2246	I	V	A	N	G	IVANG
N.gonorrhoeae	1613	I	V	A	N	G	IVANG
N.lactamica	362	I	V	A	N	G	IVANG
N.lactamica	100	I	V	A	N	G	IVANG
N.lactamica	179	I	V	A	Y	G	IVAYG
N.lactamica	182	I	V	A	N	G	IVANG
N.lactamica	127	I	V	A	Y	G	IVAYG
N.lactamica	183	I	V	A	N	G	IVANG
N.lactamica	364	I	V	A	Y	G	IVAYG
N.lactamica	56	I	V	A	Y	G	IVAYG
N.lactamica	296	I	V	A	Y	G	IVAYG
N.lactamica	55	I	V	A	N	G	IVANG
N.lactamica	7	I	V	A	N	G	IVANG
N.lactamica	4	I	V	A	N	G	IVANG
N.lactamica	278	I	V	A	Y	G	IVAYG
N.lactamica	430	I	V	A	Y	G	IVAYG
N.lactamica	433	I	V	A	Y	G	IVAYG
N.lactamica	436	I	V	A	N	G	IVANG
N.lactamica	465	I	V	A	Y	G	IVAYG
N.lactamica	648	I	V	A	N	G	IVANG
N.lactamica	701	I	V	A	N	G	IVANG
N.lactamica	703	M	T	A	N	G	MTANG
N.lactamica	655	I	V	A	Y	G	IVAYG
N.lactamica	704	I	V	A	N	G	IVANG
N.lactamica	656	I	V	A	N	G	IVANG
N.lactamica	657	I	V	A	Y	G	IVAYG
N.lactamica	658	I	V	A	Y	G	IVAYG	35
N.lactamica	705	I	V	A	Y	G	IVAYG
N.lactamica	659	I	V	A	Y	G	IVAYG
N.lactamica	669	I	V	A	Y	G	IVAYG
N.lactamica	729	I	V	A	Y	G	IVAYG
N.lactamica	962	I	V	A	N	G	IVANG
N.lactamica	1135	M	T	A	N	G	MTANG
N.lactamica	967	M	T	T	Y	G	MTTYG
N.lactamica	968	I	V	A	N	G	IVANG
N.lactamica	919	I	V	A	Y	G	IVAYG
N.lactamica	925	I	V	A	Y	G	IVAYG
N.lactamica	920	I	V	A	N	G	IVANG
N.lactamica	921	I	V	A	N	G	IVANG
N.lactamica	932	I	V	A	N	G	IVANG
N.lactamica	922	I	V	A	N	G	IVANG
N.lactamica	918	I	V	A	Y	G	IVAYG
N.lactamica	923	I	V	A	Y	G	IVAYG
N.lactamica	924	I	V	A	Y	G	IVAYG
N.lactamica	926	I	V	A	Y	G	IVAYG
N.lactamica	928	I	V	A	Y	G	IVAYG
N.lactamica	929	I	V	A	N	G	IVANG
N.lactamica	931	M	T	T	N	G	MTTNG
N.lactamica	930	I	V	A	Y	G	IVAYG
N.lactamica	1053	I	V	A	Y	G	IVAYG
N.lactamica	1054	I	V	A	N	G	IVANG
N.lactamica	1055	I	V	A	Y	G	IVAYG
N.lactamica	1056	I	V	A	N	G	IVANG
N.lactamica	1057	I	V	A	Y	G	IVAYG
N.lactamica	953	I	V	A	N	G	IVANG
N.lactamica	1058	I	V	A	N	G	IVANG
N.lactamica	1255	I	V	A	N	G	IVANG
N.lactamica	1059	I	V	A	N	G	IVANG
N.lactamica	1062	I	V	A	Y	G	IVAYG
N.lactamica	1063	I	V	A	N	G	IVANG
N.lactamica	1064	I	V	A	Y	G	IVAYG
N.lactamica	938	I	V	A	Y	G	IVAYG
N.lactamica	939	I	V	A	Y	G	IVAYG
N.lactamica	1065	I	V	A	Y	G	IVAYG
N.lactamica	934	I	V	A	Y	G	IVAYG
N.lactamica	1148	I	V	A	Y	G	IVAYG
N.lactamica	1089	I	V	A	Y	G	IVAYG
N.lactamica	1091	I	V	A	Y	G	IVAYG
N.lactamica	1092	I	V	A	Y	G	IVAYG
N.lactamica	1094	I	V	A	Y	G	IVAYG
N.lactamica	1097	I	V	A	Y	G	IVAYG
N.lactamica	1098	I	V	A	Y	G	IVAYG
N.lactamica	1099	I	V	A	Y	G	IVAYG
N.lactamica	1102	I	V	A	Y	G	IVAYG
N.lactamica	1105	I	V	A	N	G	IVANG
N.lactamica	1120	I	V	A	Y	G	IVAYG
N.lactamica	1121	M	T	T	N	G	MTTNG
N.lactamica	1123	I	V	A	N	G	IVANG
N.lactamica	1124	I	V	A	Y	G	IVAYG
N.lactamica	1125	I	V	A	Y	G	IVAYG
N.lactamica	1128	I	V	A	Y	G	IVAYG
N.lactamica	1129	I	V	A	Y	G	IVAYG
N.lactamica	1131	I	V	A	N	G	IVANG
N.lactamica	1096	I	V	A	Y	G	IVAYG
N.lactamica	954	I	V	A	Y	G	IVAYG
N.lactamica	955	I	V	A	N	G	IVANG
N.lactamica	951	I	V	A	Y	G	IVAYG
N.lactamica	952	I	V	A	Y	G	IVAYG
N.lactamica	956	I	V	A	Y	G	IVAYG
N.lactamica	957	I	V	A	N	G	IVANG
N.lactamica	961	I	V	A	Y	G	IVAYG
N.lactamica	958	I	V	A	Y	G	IVAYG
N.lactamica	960	I	V	A	Y	G	IVAYG
N.lactamica	959	I	V	A	Y	G	IVAYG
N.lactamica	1060	I	V	A	Y	G	IVAYG
N.lactamica	1061	I	V	A	N	G	IVANG
N.lactamica	933	I	V	A	Y	G	IVAYG
N.lactamica	1116	I	V	A	N	G	IVANG
N.lactamica	1111	I	V	A	Y	G	IVAYG
N.lactamica	1114	I	V	A	Y	G	IVAYG
N.lactamica	1118	I	V	A	Y	G	IVAYG
N.lactamica	1119	I	V	A	Y	G	IVAYG
N.lactamica	1193	M	T	A	N	G	MTANG
N.lactamica	1149	I	V	A	N	G	IVANG
N.lactamica	1107	I	V	A	N	G	IVANG
N.lactamica	1110	I	V	A	Y	G	IVAYG
N.lactamica	1346	I	V	A	Y	G	IVAYG
N.lactamica	971	I	V	A	N	G	IVANG
N.lactamica	1462	I	V	A	N	G	IVANG
N.lactamica	1195	I	V	A	Y	G	IVAYG
N.lactamica	1201	I	V	A	N	G	IVANG
N.lactamica	1206	I	V	A	N	G	IVANG
N.lactamica	1207	I	V	A	Y	G	IVAYG
N.lactamica	1196	I	V	A	Y	G	IVAYG
N.lactamica	1202	I	V	A	Y	G	IVAYG
N.lactamica	1198	I	V	A	Y	G	IVAYG
N.lactamica	1200	M	T	A	N	G	MTANG
N.lactamica	1204	I	V	A	Y	G	IVAYG
N.lactamica	1209	I	V	A	Y	G	IVAYG
N.lactamica	1215	I	V	A	Y	G	IVAYG
N.lactamica	1217	I	V	A	Y	G	IVAYG
N.lactamica	1213	I	V	A	Y	G	IVAYG
N.lactamica	1212	I	V	A	Y	G	IVAYG
N.lactamica	1214	I	V	A	Y	G	IVAYG
N.lactamica	1219	I	V	A	N	G	IVANG
N.lactamica	1220	I	V	A	N	G	IVANG
N.lactamica	1221	I	V	A	Y	G	IVAYG
N.lactamica	295	I	V	A	N	G	IVANG
N.lactamica	178	I	V	A	N	G	IVANG
N.lactamica	180	I	V	A	N	G	IVANG
N.lactamica	181	I	V	A	Y	G	IVAYG
N.lactamica	1351	I	V	A	N	G	IVANG
N.lactamica	1352	I	V	A	Y	G	IVAYG
N.lactamica	1354	I	V	A	Y	G	IVAYG
N.lactamica	1355	I	V	A	Y	G	IVAYG
N.lactamica	1356	I	V	A	Y	G	IVAYG
N.lactamica	1358	I	V	A	Y	G	IVAYG
N.lactamica	1360	I	V	A	N	G	IVANG
N.lactamica	1361	I	V	A	Y	G	IVAYG
N.lactamica	1362	I	V	A	Y	G	IVAYG
N.lactamica	1366	I	V	A	Y	G	IVAYG
N.lactamica	1457	I	V	A	N	G	IVANG
N.lactamica	1369	I	V	A	Y	G	IVAYG
N.lactamica	1370	I	V	A	Y	G	IVAYG
N.lactamica	1371	I	V	A	Y	G	IVAYG
N.lactamica	1372	I	V	A	Y	G	IVAYG
N.lactamica	1373	I	V	A	Y	G	IVAYG
N.lactamica	1376	I	V	A	Y	G	IVAYG
N.lactamica	972	M	T	A	N	G	MTANG
N.lactamica	1379	I	V	A	Y	G	IVAYG
N.lactamica	1380	I	V	A	Y	G	IVAYG
N.lactamica	1381	I	V	A	N	G	IVANG
N.lactamica	1458	I	V	A	Y	G	IVAYG
N.lactamica	1382	M	T	A	N	G	MTANG
N.lactamica	1384	I	V	A	Y	G	IVAYG
N.lactamica	1385	I	V	A	Y	G	IVAYG
N.lactamica	1387	I	V	A	Y	G	IVAYG
N.lactamica	1388	I	V	A	Y	G	IVAYG
N.lactamica	1389	I	V	A	N	G	IVANG
N.lactamica	1390	I	V	A	N	G	IVANG
N.lactamica	1393	I	V	A	Y	G	IVAYG
N.lactamica	1395	I	V	A	Y	G	IVAYG
N.lactamica	1398	I	V	A	Y	G	IVAYG
N.lactamica	1401	I	V	A	Y	G	IVAYG
N.lactamica	1402	I	V	A	N	G	IVANG
N.lactamica	1405	I	V	A	Y	G	IVAYG
N.lactamica	1459	I	V	A	N	G	IVANG
N.lactamica	1406	I	V	A	Y	G	IVAYG
N.lactamica	1408	I	V	A	Y	G	IVAYG
N.lactamica	1411	I	V	A	Y	G	IVAYG
N.lactamica	1460	I	V	A	Y	G	IVAYG
N.lactamica	1461	I	V	A	N	G	IVANG
N.lactamica	1412	I	V	A	Y	G	IVAYG
N.lactamica	1413	I	V	A	N	G	IVANG
N.lactamica	1415	I	V	A	Y	G	IVAYG
N.lactamica	1416	I	V	A	Y	G	IVAYG
N.lactamica	1417	I	V	A	N	G	IVANG
N.lactamica	1418	I	V	A	Y	G	IVAYG
N.lactamica	1427	I	V	A	Y	G	IVAYG
N.lactamica	1430	I	V	A	Y	G	IVAYG
N.lactamica	1431	I	V	A	Y	G	IVAYG
N.lactamica	1435	I	V	A	N	G	IVANG
N.lactamica	1436	I	V	A	Y	G	IVAYG
N.lactamica	1437	I	V	A	Y	G	IVAYG
N.lactamica	1438	I	V	A	Y	G	IVAYG
N.lactamica	1439	I	V	A	Y	G	IVAYG
N.lactamica	1441	I	V	A	N	G	IVANG
N.lactamica	1466	I	V	A	Y	G	IVAYG
N.lactamica	1467	I	V	A	N	G	IVANG
N.lactamica	1468	I	V	A	Y	G	IVAYG
N.lactamica	1469	I	V	A	Y	G	IVAYG
N.lactamica	1375	I	V	A	N	G	IVANG
N.lactamica	1572	I	V	A	N	G	IVANG
N.lactamica	2020	I	V	A	Y	G	IVAYG
N.lactamica	6	I	V	A	N	G	IVANG
N.lactamica	1104	I	V	A	Y	G	IVAYG
N.maigaei	1146	I	V	A	N	G	IVANG
N.meningitidis	29	I	V	A	D	G	IVADG
N.meningitidis	10	I	V	A	N	G	IVANG
N.meningitidis	27	I	V	A	N	G	IVANG
N.meningitidis	3	I	V	A	N	G	IVANG
N.meningitidis	25	I	V	A	N	G	IVANG
N.meningitidis	30	I	V	A	D	G	IVADG
N.meningitidis	9	I	V	A	N	G	IVANG
N.meningitidis	31	I	V	A	N	G	IVANG
N.meningitidis	32	I	V	A	N	G	IVANG
N.meningitidis	5	I	V	A	N	G	IVANG
N.meningitidis	1	I	V	A	N	G	IVANG
N.meningitidis	2	M	T	A	N	G	MTANG
N.meningitidis	33	I	V	A	N	G	IVANG
N.meningitidis	13	I	V	A	N	G	IVANG
N.meningitidis	34	I	V	A	N	G	IVANG
N.meningitidis	38	I	V	A	N	G	IVANG
N.meningitidis	12	I	V	A	N	G	IVANG
N.meningitidis	39	I	V	A	N	G	IVANG
N.meningitidis	40	I	V	A	N	G	IVANG
N.meningitidis	42	I	V	A	N	G	IVANG
N.meningitidis	46	I	V	A	N	G	IVANG
N.meningitidis	47	I	V	A	N	G	IVANG
N.meningitidis	8	I	V	A	N	G	IVANG
N.meningitidis	54	I	V	A	N	G	IVANG
N.meningitidis	65	I	V	A	N	G	IVANG
N.meningitidis	70	I	V	A	N	G	IVANG
N.meningitidis	79	I	V	A	N	G	IVANG
N.meningitidis	75	I	V	A	N	G	IVANG
N.meningitidis	61	I	V	A	N	G	IVANG
N.meningitidis	67	I	V	A	N	G	IVANG
N.meningitidis	24	I	V	A	N	G	IVANG
N.meningitidis	26	I	V	A	N	G	IVANG
N.meningitidis	336	I	V	A	Y	G	IVAYG
N.meningitidis	106	I	V	A	N	G	IVANG
N.meningitidis	386	I	V	A	N	G	IVANG
N.meningitidis	1696	I	V	A	N	G	IVANG
N.meningitidis	68	I	V	A	N	G	IVANG
N.meningitidis	1106	I	V	A	N	G	IVANG
N.meningitidis	62	I	V	A	N	G	IVANG
N.meningitidis	205	I	V	A	N	G	IVANG
N.meningitidis	37	I	V	A	N	G	IVANG
N.meningitidis	548	I	V	A	N	G	IVANG
N.meningitidis	549	I	V	A	N	G	IVANG
N.meningitidis	41	I	V	A	N	G	IVANG
N.meningitidis	550	I	V	A	N	G	IVANG
N.meningitidis	263	I	V	A	N	G	IVANG
N.meningitidis	551	I	V	A	N	G	IVANG
N.meningitidis	461	I	V	A	N	G	IVANG
N.meningitidis	552	I	V	A	N	G	IVANG
N.meningitidis	553	I	V	A	N	G	IVANG
N.meningitidis	90	I	V	A	N	G	IVANG
N.meningitidis	554	I	V	A	N	G	IVANG
N.meningitidis	555	I	V	A	N	G	IVANG
N.meningitidis	89	I	V	A	N	G	IVANG
N.meningitidis	358	I	V	A	N	G	IVANG
N.meningitidis	360	M	T	A	N	G	MTANG
N.meningitidis	82	I	V	A	N	G	IVANG
N.meningitidis	556	I	V	A	Y	G	IVAYG
N.meningitidis	43	I	V	A	N	G	IVANG
N.meningitidis	211	I	V	A	N	G	IVANG
N.meningitidis	557	I	V	A	N	G	IVANG
N.meningitidis	558	I	V	A	N	G	IVANG
N.meningitidis	559	I	V	A	N	G	IVANG
N.meningitidis	560	I	V	A	N	G	IVANG
N.meningitidis	561	I	V	A	N	G	IVANG
N.meningitidis	562	I	V	A	N	G	IVANG
N.meningitidis	563	I	V	A	N	G	IVANG
N.meningitidis	91	I	V	A	N	G	IVANG
N.meningitidis	564	I	V	A	Y	G	IVAYG
N.meningitidis	59	I	V	A	N	G	IVANG
N.meningitidis	72	I	V	A	N	G	IVANG
N.meningitidis	64	I	V	A	N	G	IVANG
N.meningitidis	177	I	V	A	N	G	IVANG
N.meningitidis	1697	I	V	V	N	G	IVVNG
N.meningitidis	809	I	V	A	N	G	IVANG
N.meningitidis	844	I	V	A	N	G	IVANG
N.meningitidis	83	I	V	A	N	G	IVANG
N.meningitidis	565	I	V	A	N	G	IVANG
N.meningitidis	86	I	V	V	N	G	IVVNG
N.meningitidis	53	I	V	A	N	G	IVANG
N.meningitidis	85	I	V	A	N	G	IVANG
N.meningitidis	1699	I	V	A	N	G	IVANG
N.meningitidis	463	I	V	A	N	G	IVANG
N.meningitidis	66	I	V	A	N	G	IVANG
N.meningitidis	1700	I	V	A	N	G	IVANG
N.meningitidis	1701	I	V	A	N	G	IVANG
N.meningitidis	1702	I	V	A	N	G	IVANG
N.meningitidis	1703	I	V	A	N	G	IVANG
N.meningitidis	81	I	V	A	N	G	IVANG
N.meningitidis	793	I	V	A	N	G	IVANG
N.meningitidis	264	I	V	A	N	G	IVANG
N.meningitidis	566	I	V	A	N	G	IVANG
N.meningitidis	567	I	V	A	N	G	IVANG
N.meningitidis	568	I	V	A	N	G	IVANG
N.meningitidis	312	I	V	A	N	G	IVANG
N.meningitidis	569	I	V	A	N	S	IVANS
N.meningitidis	570	I	V	A	N	G	IVANG
N.meningitidis	1177	I	V	A	Y	G	IVAYG
N.meningitidis	344	I	V	A	N	G	IVANG
N.meningitidis	345	I	V	A	N	G	IVANG
N.meningitidis	88	I	V	A	N	G	IVANG
N.meningitidis	96	I	V	A	N	G	IVANG
N.meningitidis	365	I	V	A	Y	G	IVAYG
N.meningitidis	60	I	V	A	N	G	IVANG
N.meningitidis	352	I	V	A	Y	G	IVAYG
N.meningitidis	93	I	V	A	N	G	IVANG
N.meningitidis	298	I	V	A	Y	G	IVAYG
N.meningitidis	112	I	V	A	N	G	IVANG
N.meningitidis	157	I	V	A	N	G	IVANG
N.meningitidis	189	I	V	A	Y	G	IVAYG
N.meningitidis	158	I	V	A	N	G	IVANG
N.meningitidis	109	I	V	A	N	G	IVANG
N.meningitidis	190	I	V	A	N	G	IVANG
N.meningitidis	191	I	V	A	N	G	IVANG
N.meningitidis	159	I	V	A	N	G	IVANG
N.meningitidis	78	I	V	A	N	G	IVANG
N.meningitidis	192	I	V	A	N	G	IVANG
N.meningitidis	372	I	V	A	Y	G	IVAYG
N.meningitidis	193	I	V	A	N	G	IVANG
N.meningitidis	354	I	V	A	N	G	IVANG
N.meningitidis	194	I	V	A	N	G	IVANG
N.meningitidis	195	I	V	A	N	G	IVANG
N.meningitidis	172	I	V	A	N	G	IVANG
N.meningitidis	196	I	V	A	Y	G	IVAYG
N.meningitidis	95	I	V	A	N	G	IVANG
N.meningitidis	299	I	V	A	Y	G	IVAYG
N.meningitidis	197	I	V	A	N	G	IVANG
N.meningitidis	160	I	V	A	N	G	IVANG
N.meningitidis	198	I	V	A	N	G	IVANG
N.meningitidis	161	I	V	A	N	G	IVANG	38
N.meningitidis	199	I	V	A	N	G	IVANG
N.meningitidis	200	I	V	A	N	G	IVANG
N.meningitidis	201	I	V	A	N	G	IVANG
N.meningitidis	376	M	T	A	N	G	MTANG
N.meningitidis	202	I	V	A	N	G	IVANG
N.meningitidis	69	I	V	A	N	G	IVANG
N.meningitidis	203	I	V	A	Y	G	IVAYG
N.meningitidis	378	I	V	A	Y	G	IVAYG
N.meningitidis	204	I	V	A	Y	G	IVAYG
N.meningitidis	162	I	V	A	N	G	IVANG
N.meningitidis	206	I	V	A	N	G	IVANG
N.meningitidis	163	I	V	A	N	G	IVANG
N.meningitidis	379	M	T	T	N	G	MTTNG
N.meningitidis	207	I	V	A	N	G	IVANG
N.meningitidis	164	I	V	A	Y	G	IVAYG
N.meningitidis	208	I	V	A	N	G	IVANG
N.meningitidis	209	I	V	A	N	G	IVANG
N.meningitidis	165	I	V	V	N	G	IVVNG
N.meningitidis	210	I	V	A	N	G	IVANG
N.meningitidis	84	I	V	A	N	G	IVANG
N.meningitidis	212	I	V	A	N	G	IVANG
N.meningitidis	213	I	V	A	N	G	IVANG
N.meningitidis	214	I	V	A	N	G	IVANG
N.meningitidis	381	I	V	A	N	G	IVANG
N.meningitidis	215	I	V	V	N	G	IVVNG
N.meningitidis	52	I	V	A	Y	G	IVAYG
N.meningitidis	383	I	V	A	N	G	IVANG
N.meningitidis	216	I	V	A	Y	G	IVAYG
N.meningitidis	217	I	V	A	N	G	IVANG
N.meningitidis	384	I	V	A	N	G	IVANG
N.meningitidis	218	I	V	A	N	G	IVANG
N.meningitidis	219	I	V	A	Y	G	IVAYG
N.meningitidis	220	I	V	A	N	G	IVANG
N.meningitidis	1181	M	T	A	Y	G	MTAYG
N.meningitidis	2415	I	V	A	N	G	IVANG
N.meningitidis	469	I	V	A	Y	G	IVAYG
N.meningitidis	1768	I	V	A	Y	G	IVAYG
N.meningitidis	28	I	V	A	N	G	IVANG
N.meningitidis	221	I	V	A	Y	G	IVAYG
N.meningitidis	222	I	V	A	Y	G	IVAYG
N.meningitidis	223	I	V	A	N	G	IVANG
N.meningitidis	224	I	V	A	Y	G	IVAYG
N.meningitidis	225	I	V	A	Y	G	IVAYG
N.meningitidis	226	I	V	V	N	G	IVVNG
N.meningitidis	87	I	V	A	N	G	IVANG
N.meningitidis	97	I	V	A	N	G	IVANG
N.meningitidis	98	I	V	A	N	G	IVANG
N.meningitidis	99	I	V	A	N	G	IVANG
N.meningitidis	92	I	V	A	N	G	IVANG
N.meningitidis	94	I	V	A	N	G	IVANG
N.meningitidis	389	I	V	A	Y	G	IVAYG
N.meningitidis	229	I	V	A	N	G	IVANG
N.meningitidis	230	I	V	A	N	G	IVANG
N.meningitidis	167	I	V	A	N	G	IVANG
N.meningitidis	168	I	V	A	Y	G	IVAYG
N.meningitidis	232	I	V	A	N	G	IVANG
N.meningitidis	233	I	V	A	N	G	IVANG
N.meningitidis	393	I	V	A	Y	G	IVAYG
N.meningitidis	234	M	T	A	N	G	MTANG
N.meningitidis	235	I	V	A	N	G	IVANG
N.meningitidis	169	I	V	A	Y	G	IVAYG
N.meningitidis	394	M	T	A	N	G	MTANG
N.meningitidis	236	I	V	A	N	G	IVANG
N.meningitidis	237	I	V	A	Y	G	IVAYG
N.meningitidis	238	I	V	A	Y	G	IVAYG
N.meningitidis	239	I	V	A	N	G	IVANG
N.meningitidis	240	I	V	A	N	G	IVANG
N.meningitidis	241	I	V	A	N	G	IVANG
N.meningitidis	170	I	V	A	N	G	IVANG
N.meningitidis	171	I	V	A	N	G	IVANG
N.meningitidis	242	I	V	A	N	G	IVANG
N.meningitidis	243	I	V	A	N	G	IVANG
N.meningitidis	244	I	V	A	N	G	IVANG
N.meningitidis	245	I	V	A	N	G	IVANG
N.meningitidis	246	I	V	A	N	G	IVANG
N.meningitidis	247	I	V	A	N	G	IVANG
N.meningitidis	396	I	V	A	N	G	IVANG
N.meningitidis	248	I	V	A	N	G	IVANG
N.meningitidis	173	I	V	A	Y	G	IVAYG
N.meningitidis	398	I	V	A	Y	G	IVAYG
N.meningitidis	249	I	V	A	Y	G	IVAYG
N.meningitidis	174	I	V	A	N	G	IVANG
N.meningitidis	250	I	V	A	N	G	IVANG
N.meningitidis	251	I	V	A	N	G	IVANG
N.meningitidis	175	I	V	A	N	G	IVANG
N.meningitidis	252	I	V	A	N	G	IVANG
N.meningitidis	176	I	V	A	N	G	IVANG
N.meningitidis	253	I	V	A	Y	G	IVAYG
N.meningitidis	76	I	V	A	N	G	IVANG
N.meningitidis	1173	I	V	A	N	G	IVANG
N.meningitidis	49	M	T	A	N	G	MTANG
N.meningitidis	50	I	V	V	N	G	IVVNG
N.meningitidis	51	M	T	A	N	G	MTANG
N.meningitidis	104	I	V	A	Y	G	IVAYG
N.meningitidis	105	I	V	A	N	G	IVANG
N.meningitidis	107	I	V	A	Y	G	IVAYG
N.meningitidis	108	I	V	A	N	G	IVANG
N.meningitidis	110	I	V	A	N	G	IVANG
N.meningitidis	111	I	V	A	N	G	IVANG
N.meningitidis	254	I	V	A	Y	G	IVAYG
N.meningitidis	346	I	V	A	Y	G	IVAYG
N.meningitidis	255	I	V	A	Y	G	IVAYG
N.meningitidis	257	I	V	A	N	G	IVANG
N.meningitidis	258	I	V	A	N	G	IVANG
N.meningitidis	259	I	V	A	N	G	IVANG
N.meningitidis	400	I	V	A	Y	G	IVAYG
N.meningitidis	260	I	V	A	N	G	IVANG
N.meningitidis	261	I	V	A	N	G	IVANG
N.meningitidis	262	I	V	A	Y	G	IVAYG
N.meningitidis	265	I	V	A	N	G	IVANG
N.meningitidis	267	I	V	A	N	G	IVANG
N.meningitidis	268	M	T	A	N	G	MTANG
N.meningitidis	269	I	V	A	Y	G	IVAYG
N.meningitidis	270	I	V	A	N	G	IVANG
N.meningitidis	271	I	V	A	N	G	IVANG
N.meningitidis	272	I	V	A	N	G	IVANG
N.meningitidis	351	I	V	A	N	G	IVANG
N.meningitidis	273	I	V	A	N	G	IVANG
N.meningitidis	274	M	T	A	N	G	MTANG
N.meningitidis	275	I	V	A	N	G	IVANG
N.meningitidis	355	I	V	A	N	G	IVANG
N.meningitidis	276	I	V	A	N	G	IVANG
N.meningitidis	277	I	V	A	N	G	IVANG
N.meningitidis	340	I	V	A	N	G	IVANG
N.meningitidis	302	I	V	A	N	G	IVANG
N.meningitidis	678	I	V	A	N	G	IVANG
N.meningitidis	303	I	V	A	Y	G	IVAYG
N.meningitidis	304	I	V	A	N	G	IVANG
N.meningitidis	306	I	V	A	N	G	IVANG
N.meningitidis	307	I	V	A	N	G	IVANG
N.meningitidis	308	I	V	A	N	G	IVANG
N.meningitidis	309	I	V	A	N	G	IVANG
N.meningitidis	310	I	V	A	N	G	IVANG
N.meningitidis	311	I	V	A	Y	G	IVAYG
N.meningitidis	313	I	V	A	N	G	IVANG
N.meningitidis	420	I	V	A	Y	G	IVAYG
N.meningitidis	314	I	V	A	N	G	IVANG
N.meningitidis	315	I	V	A	N	G	IVANG
N.meningitidis	316	M	T	A	N	G	MTANG
N.meningitidis	317	I	V	A	N	G	IVANG
N.meningitidis	318	I	V	A	N	G	IVANG
N.meningitidis	319	I	V	A	Y	G	IVAYG
N.meningitidis	320	I	V	A	N	G	IVANG
N.meningitidis	321	I	V	A	N	G	IVANG
N.meningitidis	322	I	V	A	N	G	IVANG
N.meningitidis	323	I	V	A	N	G	IVANG
N.meningitidis	44	I	V	A	N	G	IVANG
N.meningitidis	324	I	V	A	N	G	IVANG
N.meningitidis	325	I	V	A	Y	G	IVAYG
N.meningitidis	326	I	V	A	N	G	IVANG
N.meningitidis	422	I	V	A	N	G	IVANG
N.meningitidis	327	I	V	A	N	G	IVANG
N.meningitidis	328	I	V	A	Y	G	IVAYG
N.meningitidis	329	I	V	A	N	G	IVANG
N.meningitidis	330	I	V	A	N	G	IVANG
N.meningitidis	424	I	V	A	Y	G	IVAYG
N.meningitidis	331	I	V	A	Y	G	IVAYG
N.meningitidis	332	I	V	A	N	G	IVANG
N.meningitidis	333	I	V	A	N	G	IVANG
N.meningitidis	334	I	V	A	N	G	IVANG
N.meningitidis	335	I	V	A	Y	G	IVAYG
N.meningitidis	337	I	V	A	N	G	IVANG
N.meningitidis	338	I	V	A	N	G	IVANG
N.meningitidis	341	I	V	A	N	G	IVANG
N.meningitidis	342	I	V	A	N	G	IVANG
N.meningitidis	427	I	V	A	Y	G	IVAYG
N.meningitidis	343	I	V	A	Y	G	IVAYG
N.meningitidis	339	I	V	A	N	G	IVANG
N.meningitidis	103	I	V	A	N	G	IVANG
N.meningitidis	438	I	V	V	N	G	IVVNG
N.meningitidis	440	I	V	A	N	G	IVANG
N.meningitidis	442	I	V	A	N	G	IVANG
N.meningitidis	444	I	V	A	Y	G	IVAYG
N.meningitidis	447	I	V	A	N	G	IVANG
N.meningitidis	356	I	V	A	N	G	IVANG
N.meningitidis	2416	I	V	A	N	G	IVANG
N.meningitidis	936	I	V	A	N	G	IVANG
N.meningitidis	411	I	V	A	Y	G	IVAYG
N.meningitidis	445	I	V	A	N	G	IVANG
N.meningitidis	451	I	V	A	N	G	IVANG
N.meningitidis	452	I	V	A	N	G	IVANG
N.meningitidis	453	I	V	A	N	G	IVANG
N.meningitidis	454	I	V	A	Y	G	IVAYG
N.meningitidis	680	I	V	A	N	G	IVANG
N.meningitidis	681	I	V	A	N	G	IVANG
N.meningitidis	455	I	V	A	N	G	IVANG
N.meningitidis	683	I	V	A	N	G	IVANG
N.meningitidis	572	I	V	A	N	G	IVANG
N.meningitidis	456	I	V	A	N	G	IVANG
N.meningitidis	457	I	V	A	Y	G	IVAYG
N.meningitidis	458	I	V	A	N	G	IVANG
N.meningitidis	459	I	V	A	N	G	IVANG
N.meningitidis	460	I	V	A	N	G	IVANG
N.meningitidis	573	I	V	A	N	G	IVANG
N.meningitidis	685	I	V	A	N	G	IVANG
N.meningitidis	374	I	V	A	Y	G	IVAYG
N.meningitidis	486	M	T	A	N	G	MTANG
N.meningitidis	471	M	T	A	Y	G	MTAYG
N.meningitidis	350	I	V	A	N	G	IVANG
N.meningitidis	475	I	V	A	Y	G	IVAYG
N.meningitidis	479	I	V	A	N	G	IVANG
N.meningitidis	483	I	V	A	N	G	IVANG
N.meningitidis	489	I	V	A	N	G	IVANG
N.meningitidis	496	I	V	A	N	G	IVANG
N.meningitidis	495	I	V	A	Y	G	IVAYG
N.meningitidis	371	I	V	A	N	G	IVANG
N.meningitidis	373	I	V	A	Y	G	IVAYG
N.meningitidis	375	I	V	A	N	G	IVANG
N.meningitidis	377	I	V	A	N	G	IVANG
N.meningitidis	380	I	V	A	Y	G	IVAYG
N.meningitidis	382	I	V	A	N	G	IVANG
N.meningitidis	385	I	V	A	N	G	IVANG
N.meningitidis	390	I	V	V	N	G	IVVNG
N.meningitidis	481	I	V	A	N	G	IVANG
N.meningitidis	487	I	V	A	Y	G	IVAYG
N.meningitidis	353	M	T	A	N	G	MTANG
N.meningitidis	575	I	V	A	N	G	IVANG
N.meningitidis	576	I	V	A	N	G	IVANG
N.meningitidis	577	I	V	A	N	G	IVANG
N.meningitidis	541	I	V	A	N	G	IVANG
N.meningitidis	580	I	V	A	N	G	IVANG
N.meningitidis	542	I	V	A	N	G	IVANG
N.meningitidis	583	I	V	A	N	G	IVANG
N.meningitidis	462	M	T	V	Y	G	MTVYG
N.meningitidis	464	I	V	A	N	G	IVANG
N.meningitidis	584	I	V	A	Y	G	IVAYG
N.meningitidis	585	I	V	A	N	G	IVANG
N.meningitidis	691	M	T	A	N	G	MTANG
N.meningitidis	518	I	V	A	N	G	IVANG
N.meningitidis	520	I	V	A	Y	G	IVAYG
N.meningitidis	586	I	V	A	Y	G	IVAYG
N.meningitidis	429	I	V	A	N	G	IVANG
N.meningitidis	526	I	V	A	N	G	IVANG
N.meningitidis	587	I	V	A	Y	G	IVAYG
N.meningitidis	477	I	V	A	N	G	IVANG
N.meningitidis	594	I	V	A	N	G	IVANG
N.meningitidis	595	I	V	A	N	G	IVANG
N.meningitidis	528	I	V	A	N	G	IVANG
N.meningitidis	610	I	V	A	Y	G	IVAYG
N.meningitidis	611	I	V	A	N	G	IVANG
N.meningitidis	612	I	V	A	Y	G	IVAYG
N.meningitidis	613	I	V	A	N	G	IVANG
N.meningitidis	614	I	V	V	N	G	IVVNG
N.meningitidis	615	I	V	A	N	G	IVANG
N.meningitidis	616	I	V	A	N	G	IVANG
N.meningitidis	617	I	V	A	N	G	IVANG
N.meningitidis	692	I	V	A	N	G	IVANG
N.meningitidis	618	I	V	A	N	G	IVANG
N.meningitidis	619	I	V	A	N	G	IVANG
N.meningitidis	392	I	V	A	Y	G	IVAYG	105
N.meningitidis	620	I	V	A	Y	G	IVAYG
N.meningitidis	621	I	V	A	N	G	IVANG
N.meningitidis	786	I	V	A	Y	G	IVAYG
N.meningitidis	623	I	V	A	Y	S	IVAYS
N.meningitidis	624	I	V	A	N	G	IVANG
N.meningitidis	625	I	V	A	N	G	IVANG
N.meningitidis	627	I	V	A	N	G	IVANG
N.meningitidis	628	I	V	A	Y	G	IVAYG
N.meningitidis	630	I	V	A	N	G	IVANG
N.meningitidis	693	I	V	A	N	G	IVANG
N.meningitidis	694	M	T	A	Y	G	MTAYG
N.meningitidis	632	I	V	A	N	G	IVANG
N.meningitidis	635	I	V	A	N	G	IVANG
N.meningitidis	636	I	V	A	N	G	IVANG
N.meningitidis	637	I	V	A	N	G	IVANG
N.meningitidis	622	I	V	A	N	G	IVANG
N.meningitidis	639	I	V	A	N	G	IVANG
N.meningitidis	640	I	V	A	N	G	IVANG
N.meningitidis	63	I	V	A	Y	G	IVAYG
N.meningitidis	71	I	V	A	N	G	IVANG
N.meningitidis	80	I	V	A	N	G	IVANG
N.meningitidis	36	I	V	A	N	G	IVANG
N.meningitidis	419	I	V	A	Y	G	IVAYG
N.meningitidis	646	M	T	A	Y	G	MTAYG
N.meningitidis	647	I	V	A	N	G	IVANG
N.meningitidis	1573	M	T	A	N	G	MTANG
N.meningitidis	480	M	T	A	N	G	MTANG
N.meningitidis	649	M	T	A	N	G	MTANG
N.meningitidis	1172	I	V	A	N	G	IVANG
N.meningitidis	654	M	T	A	N	G	MTANG
N.meningitidis	706	I	V	A	Y	G	IVAYG
N.meningitidis	707	I	V	A	N	G	IVANG
N.meningitidis	708	I	V	A	Y	G	IVAYG
N.meningitidis	710	I	V	A	N	G	IVANG
N.meningitidis	712	I	V	A	Y	G	IVAYG
N.meningitidis	714	I	V	A	N	G	IVANG
N.meningitidis	715	I	V	A	Y	G	IVAYG
N.meningitidis	716	I	V	A	N	G	IVANG
N.meningitidis	718	I	V	A	N	G	IVANG
N.meningitidis	719	I	V	A	N	G	IVANG
N.meningitidis	720	I	V	A	Y	G	IVAYG
N.meningitidis	723	I	V	A	N	G	IVANG
N.meningitidis	724	M	T	A	N	G	MTANG
N.meningitidis	725	I	V	A	Y	G	IVAYG
N.meningitidis	726	I	V	V	N	G	IVVNG
N.meningitidis	727	I	V	A	N	G	IVANG
N.meningitidis	413	I	V	A	Y	G	IVAYG
N.meningitidis	728	I	V	A	N	G	IVANG
N.meningitidis	730	I	V	A	N	G	IVANG
N.meningitidis	732	I	V	A	Y	G	IVAYG
N.meningitidis	733	I	V	A	Y	G	IVAYG
N.meningitidis	673	I	V	A	N	G	IVANG
N.meningitidis	674	I	V	V	N	G	IVVNG
N.meningitidis	467	M	T	A	N	G	MTANG
N.meningitidis	736	M	T	A	N	G	MTANG
N.meningitidis	675	I	V	A	N	G	IVANG
N.meningitidis	676	I	V	A	N	G	IVANG
N.meningitidis	735	M	T	A	N	G	MTANG
N.meningitidis	738	M	T	A	N	G	MTANG
N.meningitidis	677	M	T	A	N	G	MTANG
N.meningitidis	686	I	V	A	N	G	IVANG
N.meningitidis	687	I	V	A	Y	G	IVAYG
N.meningitidis	689	M	T	A	N	G	MTANG
N.meningitidis	690	I	V	A	N	G	IVANG
N.meningitidis	734	I	V	A	N	G	IVANG
N.meningitidis	739	I	V	A	N	G	IVANG
N.meningitidis	579	I	V	A	Y	G	IVAYG
N.meningitidis	741	M	T	A	N	G	MTANG
N.meningitidis	743	I	V	A	Y	G	IVAYG
N.meningitidis	744	M	T	A	Y	G	MTAYG
N.meningitidis	745	I	V	A	N	G	IVANG
N.meningitidis	746	I	V	A	Y	G	IVAYG
N.meningitidis	747	I	V	A	Y	G	IVAYG
N.meningitidis	748	I	V	A	N	G	IVANG
N.meningitidis	749	I	V	A	Y	G	IVAYG
N.meningitidis	750	I	V	A	Y	G	IVAYG
N.meningitidis	1868	M	T	T	N	G	MTTNG
N.meningitidis	751	I	V	A	N	G	IVANG
N.meningitidis	1871	I	V	A	N	G	IVANG
N.meningitidis	763	M	T	A	N	G	MTANG
N.meningitidis	1241	I	V	A	N	G	IVANG
N.meningitidis	767	I	V	A	N	G	IVANG
N.meningitidis	770	I	V	A	Y	G	IVAYG
N.meningitidis	771	I	V	A	N	G	IVANG
N.meningitidis	1983	I	V	A	Y	G	IVAYG
N.meningitidis	772	I	V	A	N	G	IVANG
N.meningitidis	773	I	V	A	N	G	IVANG
N.meningitidis	775	I	V	A	N	G	IVANG
N.meningitidis	776	I	V	A	Y	G	IVAYG
N.meningitidis	785	I	V	A	N	G	IVANG
N.meningitidis	964	M	T	A	Y	G	MTAYG
N.meningitidis	790	I	V	A	N	G	IVANG
N.meningitidis	599	M	T	A	N	G	MTANG
N.meningitidis	787	I	V	A	Y	G	IVAYG
N.meningitidis	794	I	V	A	N	G	IVANG
N.meningitidis	798	I	V	A	Y	G	IVAYG
N.meningitidis	788	I	V	A	Y	G	IVAYG
N.meningitidis	791	I	V	A	N	G	IVANG
N.meningitidis	778	I	V	A	Y	G	IVAYG
N.meningitidis	800	I	V	A	Y	G	IVAYG
N.meningitidis	805	I	V	A	N	G	IVANG
N.meningitidis	806	I	V	A	Y	G	IVAYG
N.meningitidis	629	I	V	A	N	G	IVANG
N.meningitidis	796	I	V	A	N	G	IVANG
N.meningitidis	810	I	V	A	N	G	IVANG
N.meningitidis	811	M	T	A	N	G	MTANG
N.meningitidis	824	I	V	A	N	G	IVANG
N.meningitidis	812	I	V	A	Y	G	IVAYG
N.meningitidis	825	I	V	A	N	G	IVANG
N.meningitidis	826	I	V	A	Y	G	IVAYG
N.meningitidis	827	M	T	A	N	G	MTANG
N.meningitidis	828	I	V	A	N	G	IVANG
N.meningitidis	789	I	V	A	N	G	IVANG
N.meningitidis	913	M	T	A	Y	G	MTAYG
N.meningitidis	795	I	V	A	Y	G	IVAYG
N.meningitidis	797	I	V	A	Y	G	IVAYG
N.meningitidis	792	I	V	A	N	G	IVANG
N.meningitidis	740	I	V	A	N	G	IVANG
N.meningitidis	799	I	V	A	Y	G	IVAYG
N.meningitidis	802	I	V	A	Y	G	IVAYG
N.meningitidis	829	I	V	A	N	G	IVANG
N.meningitidis	830	I	V	A	N	G	IVANG
N.meningitidis	831	I	V	A	N	G	IVANG
N.meningitidis	836	I	V	A	N	G	IVANG
N.meningitidis	842	I	V	A	Y	G	IVAYG
N.meningitidis	804	I	V	A	N	G	IVANG
N.meningitidis	803	I	V	A	Y	G	IVAYG
N.meningitidis	849	I	V	A	N	G	IVANG
N.meningitidis	851	I	V	A	N	G	IVANG
N.meningitidis	852	I	V	A	N	G	IVANG
N.meningitidis	859	I	V	A	N	G	IVANG
N.meningitidis	493	I	V	A	N	G	IVANG
N.meningitidis	688	I	V	A	N	G	IVANG
N.meningitidis	860	M	T	A	N	G	MTANG
N.meningitidis	861	M	T	A	Y	G	MTAYG
N.meningitidis	862	I	V	A	Y	G	IVAYG
N.meningitidis	863	I	V	A	N	G	IVANG
N.meningitidis	864	I	V	A	N	G	IVANG
N.meningitidis	865	I	V	A	N	G	IVANG
N.meningitidis	574	I	V	A	Y	G	IVAYG
N.meningitidis	965	I	V	A	Y	G	IVAYG
N.meningitidis	966	I	V	A	Y	G	IVAYG
N.meningitidis	885	I	V	A	Y	G	IVAYG
N.meningitidis	888	I	V	A	N	G	IVANG
N.meningitidis	893	I	V	A	Y	G	IVAYG
N.meningitidis	894	I	V	A	N	G	IVANG
N.meningitidis	853	I	V	A	Y	G	IVAYG
N.meningitidis	895	I	V	A	N	G	IVANG
N.meningitidis	896	I	V	A	Y	G	IVAYG
N.meningitidis	2517	I	V	A	N	G	IVANG
N.meningitidis	414	I	V	A	Y	G	IVAYG
N.meningitidis	2068	M	T	A	N	G	MTANG
N.meningitidis	900	I	V	A	N	G	IVANG
N.meningitidis	901	I	V	A	N	G	IVANG
N.meningitidis	902	I	V	A	Y	G	IVAYG
N.meningitidis	872	I	V	A	N	G	IVANG
N.meningitidis	839	I	V	A	N	G	IVANG
N.meningitidis	969	I	V	A	N	G	IVANG
N.meningitidis	970	I	V	A	N	G	IVANG
N.meningitidis	1052	I	V	A	N	G	IVANG
N.meningitidis	1180	I	V	A	N	G	IVANG
N.meningitidis	1845	I	V	A	N	G	IVANG
N.meningitidis	1846	I	V	A	N	G	IVANG
N.meningitidis	1847	I	V	A	N	G	IVANG
N.meningitidis	626	I	V	A	Y	G	IVAYG
N.meningitidis	1848	I	V	A	N	G	IVANG
N.meningitidis	605	I	V	A	N	G	IVANG
N.meningitidis	916	I	V	A	N	G	IVANG
N.meningitidis	911	I	V	A	N	G	IVANG
N.meningitidis	912	I	V	A	Y	G	IVAYG
N.meningitidis	914	I	V	A	N	G	IVANG
N.meningitidis	915	I	V	A	N	G	IVANG
N.meningitidis	944	I	V	A	N	G	IVANG
N.meningitidis	1066	I	V	A	N	G	IVANG
N.meningitidis	348	I	V	A	Y	G	IVAYG
N.meningitidis	1067	I	V	A	N	G	IVANG
N.meningitidis	1068	I	V	A	Y	G	IVAYG
N.meningitidis	1074	I	V	A	N	G	IVANG
N.meningitidis	1077	I	V	A	N	G	IVANG
N.meningitidis	1082	I	V	A	N	G	IVANG
N.meningitidis	1083	I	V	A	Y	G	IVAYG
N.meningitidis	1090	I	V	A	N	G	IVANG
N.meningitidis	1093	I	V	A	Y	G	IVAYG
N.meningitidis	1095	I	V	A	N	G	IVANG
N.meningitidis	1100	I	V	A	N	G	IVANG
N.meningitidis	1088	I	V	A	N	G	IVANG
N.meningitidis	1122	I	V	A	N	G	IVANG
N.meningitidis	1127	I	V	A	N	G	IVANG
N.meningitidis	1130	I	V	A	Y	G	IVAYG
N.meningitidis	1051	I	V	A	N	G	IVANG
N.meningitidis	1132	I	V	A	N	G	IVANG
N.meningitidis	1150	I	V	A	N	G	IVANG
N.meningitidis	947	I	V	A	Y	G	IVAYG
N.meningitidis	945	I	V	A	Y	G	IVAYG
N.meningitidis	946	I	V	A	N	G	IVANG
N.meningitidis	950	I	V	A	N	G	IVANG
N.meningitidis	1112	I	V	A	N	G	IVANG
N.meningitidis	1117	I	V	A	Y	G	IVAYG
N.meningitidis	1108	I	V	A	Y	G	IVAYG
N.meningitidis	1151	I	V	A	N	G	IVANG
N.meningitidis	2518	M	T	A	N	G	MTANG
N.meningitidis	1152	I	V	A	N	G	IVANG
N.meningitidis	1153	I	V	A	N	G	IVANG
N.meningitidis	1154	I	V	A	Y	G	IVAYG
N.meningitidis	1155	I	V	A	N	G	IVANG
N.meningitidis	1156	I	V	A	N	G	IVANG
N.meningitidis	1157	I	V	A	N	G	IVANG
N.meningitidis	1158	I	V	A	N	G	IVANG
N.meningitidis	1167	I	V	A	N	G	IVANG
N.meningitidis	1168	I	V	A	N	G	IVANG
N.meningitidis	1169	I	V	A	N	G	IVANG
N.meningitidis	1175	I	V	A	N	G	IVANG
N.meningitidis	1176	I	V	A	N	G	IVANG
N.meningitidis	1178	I	V	A	N	G	IVANG
N.meningitidis	1179	I	V	A	Y	G	IVAYG
N.meningitidis	1182	I	V	A	Y	G	IVAYG
N.meningitidis	1183	I	V	A	Y	G	IVAYG
N.meningitidis	1691	M	T	A	Y	G	MTAYG
N.meningitidis	1185	I	V	A	Y	G	IVAYG
N.meningitidis	1188	I	V	A	N	G	IVANG
N.meningitidis	1192	I	V	A	N	G	IVANG
N.meningitidis	1282	I	V	A	N	G	IVANG
N.meningitidis	1288	I	V	A	Y	G	IVAYG
N.meningitidis	1289	I	V	A	Y	G	IVAYG
N.meningitidis	1290	I	V	A	Y	G	IVAYG
N.meningitidis	1291	I	V	A	N	G	IVANG
N.meningitidis	1292	M	P	A	Y	G	MPAYG
N.meningitidis	1194	I	V	A	Y	G	IVAYG
N.meningitidis	1208	I	V	A	N	G	IVANG
N.meningitidis	1197	I	V	A	Y	G	IVAYG
N.meningitidis	1203	I	V	V	N	G	IVVNG
N.meningitidis	1205	I	V	A	N	G	IVANG
N.meningitidis	1211	I	V	A	N	G	IVANG
N.meningitidis	1210	I	V	A	N	G	IVANG
N.meningitidis	1218	I	V	A	N	G	IVANG
N.meningitidis	1216	I	V	A	Y	G	IVAYG
N.meningitidis	1306	I	V	A	Y	G	IVAYG
N.meningitidis	1307	I	V	A	Y	G	IVAYG
N.meningitidis	1308	I	V	A	Y	G	IVAYG
N.meningitidis	1309	I	V	A	N	G	IVANG
N.meningitidis	1310	I	V	A	Y	G	IVAYG
N.meningitidis	1311	M	T	A	Y	G	MTAYG
N.meningitidis	1312	I	V	A	Y	G	IVAYG
N.meningitidis	1313	I	V	V	N	G	IVVNG
N.meningitidis	1314	I	V	A	N	G	IVANG
N.meningitidis	1315	I	V	A	N	G	IVANG
N.meningitidis	1316	I	V	A	N	G	IVANG
N.meningitidis	1317	I	V	A	N	G	IVANG
N.meningitidis	1318	I	V	A	N	G	IVANG
N.meningitidis	1319	I	V	A	N	G	IVANG
N.meningitidis	835	I	V	A	N	G	IVANG
N.meningitidis	1332	I	V	A	N	G	IVANG
N.meningitidis	1333	I	V	A	N	G	IVANG
N.meningitidis	1334	I	V	A	N	G	IVANG
N.meningitidis	1335	I	V	A	N	G	IVANG
N.meningitidis	1336	I	V	A	N	G	IVANG
N.meningitidis	1337	I	V	A	N	G	IVANG
N.meningitidis	2046	I	V	A	N	G	IVANG
N.meningitidis	1659	I	V	A	N	G	IVANG
N.meningitidis	1350	I	V	A	Y	G	IVAYG
N.meningitidis	766	I	V	A	N	G	IVANG
N.meningitidis	1357	I	V	A	N	G	IVANG
N.meningitidis	1359	I	V	A	N	G	IVANG
N.meningitidis	899	I	V	A	Y	G	IVAYG
N.meningitidis	644	I	V	A	N	G	IVANG
N.meningitidis	1363	I	V	A	N	G	IVANG
N.meningitidis	1364	I	V	A	N	G	IVANG
N.meningitidis	1365	I	V	A	N	G	IVANG
N.meningitidis	1367	I	V	A	N	G	IVANG
N.meningitidis	1374	I	V	A	N	G	IVANG
N.meningitidis	1378	I	V	A	Y	G	IVAYG
N.meningitidis	1383	I	V	A	N	G	IVANG
N.meningitidis	1386	I	V	A	N	G	IVANG
N.meningitidis	1392	I	V	A	N	G	IVANG
N.meningitidis	1396	I	V	A	N	G	IVANG
N.meningitidis	1397	I	V	A	Y	G	IVAYG
N.meningitidis	1399	I	V	A	N	G	IVANG
N.meningitidis	1400	I	V	A	N	G	IVANG
N.meningitidis	1403	I	V	A	N	G	IVANG
N.meningitidis	1404	I	V	A	N	G	IVANG
N.meningitidis	1407	I	V	A	N	G	IVANG
N.meningitidis	1410	I	V	A	N	G	IVANG
N.meningitidis	652	I	V	A	Y	G	IVAYG
N.meningitidis	1414	I	V	A	N	G	IVANG
N.meningitidis	1419	I	V	A	N	G	IVANG
N.meningitidis	1420	I	V	A	Y	G	IVAYG
N.meningitidis	1463	I	V	A	N	G	IVANG
N.meningitidis	1421	I	V	A	N	G	IVANG
N.meningitidis	1422	I	V	A	N	G	IVANG
N.meningitidis	1464	I	V	A	N	G	IVANG
N.meningitidis	1424	M	T	A	N	G	MTANG
N.meningitidis	1425	I	V	A	N	G	IVANG
N.meningitidis	1426	I	V	A	N	G	IVANG
N.meningitidis	1429	I	V	A	N	G	IVANG
N.meningitidis	709	I	V	A	N	G	IVANG
N.meningitidis	1433	M	T	A	N	G	MTANG
N.meningitidis	1440	I	V	A	N	G	IVANG
N.meningitidis	909	I	V	A	Y	G	IVAYG
N.meningitidis	1113	I	V	A	Y	G	IVAYG
N.meningitidis	1086	I	V	A	N	G	IVANG
N.meningitidis	1085	M	T	A	N	G	MTANG
N.meningitidis	388	I	V	A	N	G	IVANG
N.meningitidis	1101	I	V	A	N	G	IVANG
N.meningitidis	1445	I	V	A	N	G	IVANG
N.meningitidis	1447	I	V	A	Y	G	IVAYG
N.meningitidis	1448	M	T	A	N	G	MTANG
N.meningitidis	600	I	V	A	Y	G	IVAYG
N.meningitidis	1449	I	V	A	N	G	IVANG
N.meningitidis	1450	I	V	A	Y	G	IVAYG
N.meningitidis	409	I	V	A	Y	G	IVAYG
N.meningitidis	1174	I	V	A	Y	G	IVAYG
N.meningitidis	1451	I	V	A	Y	G	IVAYG	254
N.meningitidis	1452	M	T	A	Y	G	MTAYG
N.meningitidis	1470	I	V	A	N	G	IVANG
N.meningitidis	1473	I	V	A	N	G	IVANG
N.meningitidis	1475	I	V	A	N	G	IVANG
N.meningitidis	473	I	V	A	N	G	IVANG
N.meningitidis	1480	I	V	A	Y	G	IVAYG
N.meningitidis	1481	I	V	A	Y	G	IVAYG
N.meningitidis	1491	M	T	A	N	G	MTANG
N.meningitidis	1492	I	V	A	N	G	IVANG
N.meningitidis	1494	I	V	A	Y	G	IVAYG
N.meningitidis	1495	I	V	A	Y	G	IVAYG
N.meningitidis	506	I	V	A	N	G	IVANG
N.meningitidis	1695	I	V	A	N	G	IVANG
N.meningitidis	1504	I	V	A	Y	G	IVAYG
N.meningitidis	478	I	V	A	N	G	IVANG
N.meningitidis	1704	I	V	A	N	G	IVANG
N.meningitidis	1693	M	T	T	N	G	MTTNG
N.meningitidis	1562	I	V	A	N	G	IVANG
N.meningitidis	1161	I	V	A	N	G	IVANG
N.meningitidis	1567	M	T	T	N	G	MTTNG
N.meningitidis	1943	I	V	A	N	G	IVANG
N.meningitidis	1353	I	V	A	N	G	IVANG
N.meningitidis	1368	I	V	A	Y	G	IVAYG
N.meningitidis	1571	I	V	A	N	G	IVANG
N.meningitidis	1377	I	V	A	N	G	IVANG
N.meningitidis	1391	I	V	A	N	G	IVANG
N.meningitidis	1394	I	V	A	N	G	IVANG
N.meningitidis	1199	I	V	A	Y	G	IVAYG
N.meningitidis	761	I	V	A	N	G	IVANG
N.meningitidis	1076	I	V	A	N	G	IVANG
N.meningitidis	937	I	V	A	N	G	IVANG
N.meningitidis	1115	I	V	A	N	G	IVANG
N.meningitidis	1409	I	V	A	N	G	IVANG
N.meningitidis	1126	I	V	A	N	G	IVANG
N.meningitidis	1103	I	V	A	N	G	IVANG
N.meningitidis	1432	I	V	A	Y	G	IVAYG
N.meningitidis	1434	I	V	A	N	G	IVANG
N.meningitidis	2417	I	V	A	N	G	IVANG
N.meningitidis	1575	M	T	A	N	G	MTANG
N.meningitidis	1576	I	V	A	N	G	IVANG
N.meningitidis	1578	I	V	V	N	G	IVVNG
N.meningitidis	1579	I	V	A	N	G	IVANG
N.meningitidis	1580	I	V	A	Y	G	IVAYG
N.meningitidis	1581	I	V	A	N	G	IVANG
N.meningitidis	1582	I	V	A	N	G	IVANG
N.meningitidis	801	I	V	A	Y	G	IVAYG
N.meningitidis	1583	I	V	A	N	G	IVANG
N.meningitidis	1584	I	V	A	Y	G	IVAYG
N.meningitidis	1585	I	V	A	Y	G	IVAYG
N.meningitidis	1586	I	V	A	N	G	IVANG
N.meningitidis	1587	I	V	A	N	G	IVANG
N.meningitidis	1588	I	V	A	N	G	IVANG
N.meningitidis	1593	I	V	A	Y	G	IVAYG
N.meningitidis	2363	I	V	A	Y	G	IVAYG
N.meningitidis	1606	I	V	A	Y	G	IVAYG
N.meningitidis	1694	I	V	A	N	G	IVANG
N.meningitidis	1609	I	V	A	N	G	IVANG
N.meningitidis	1617	I	V	A	N	G	IVANG
N.meningitidis	1619	I	V	A	N	G	IVANG
N.meningitidis	1620	I	V	A	N	G	IVANG
N.meningitidis	1621	I	V	A	N	G	IVANG
N.meningitidis	1623	I	V	A	N	G	IVANG
N.meningitidis	510	I	V	A	N	G	IVANG
N.meningitidis	591	I	V	A	N	G	IVANG
N.meningitidis	1624	I	V	A	N	G	IVANG
N.meningitidis	1625	I	V	A	N	G	IVANG
N.meningitidis	883	I	V	A	N	G	IVANG
N.meningitidis	1631	I	V	A	N	G	IVANG
N.meningitidis	1632	I	V	A	N	G	IVANG
N.meningitidis	1633	I	V	A	N	G	IVANG
N.meningitidis	1646	I	V	A	N	G	IVANG
N.meningitidis	1649	I	V	A	N	G	IVANG
N.meningitidis	1677	I	V	A	N	G	IVANG
N.meningitidis	1678	I	V	A	N	G	IVANG
N.meningitidis	1679	I	V	A	N	G	IVANG
N.meningitidis	1680	I	V	A	Y	G	IVAYG
N.meningitidis	1690	I	V	A	N	R	IVANR
N.meningitidis	1705	I	V	A	N	G	IVANG
N.meningitidis	1706	I	V	A	N	G	IVANG
N.meningitidis	1349	I	V	A	N	G	IVANG
N.meningitidis	2149	I	V	A	Y	G	IVAYG
N.meningitidis	1707	I	V	A	N	G	IVANG
N.meningitidis	1708	I	V	A	N	G	IVANG
N.meningitidis	1709	I	V	A	N	G	IVANG
N.meningitidis	1710	I	V	V	N	G	IVVNG
N.meningitidis	1711	I	V	A	N	G	IVANG
N.meningitidis	1712	I	V	A	N	G	IVANG
N.meningitidis	1713	I	V	A	N	G	IVANG
N.meningitidis	1714	I	V	A	N	G	IVANG
N.meningitidis	1715	I	V	A	N	G	IVANG
N.meningitidis	1716	I	V	A	N	G	IVANG
N.meningitidis	1717	I	V	A	N	G	IVANG
N.meningitidis	759	I	V	V	N	G	IVVNG
N.meningitidis	1718	I	V	A	N	G	IVANG
N.meningitidis	1719	I	V	A	N	G	IVANG
N.meningitidis	1723	I	V	A	N	G	IVANG
N.meningitidis	1724	I	V	A	N	G	IVANG
N.meningitidis	1653	I	V	A	Y	G	IVAYG
N.meningitidis	1638	I	V	A	Y	G	IVAYG
N.meningitidis	1657	I	V	A	N	G	IVANG
N.meningitidis	1725	I	V	A	N	G	IVANG
N.meningitidis	1726	I	V	A	Y	G	IVAYG
N.meningitidis	1170	I	V	A	Y	G	IVAYG
N.meningitidis	856	I	V	A	N	G	IVANG
N.meningitidis	405	I	V	A	N	G	IVANG
N.meningitidis	1692	M	T	A	N	G	MTANG
N.meningitidis	846	I	V	A	N	G	IVANG
N.meningitidis	1731	I	V	A	N	G	IVANG
N.meningitidis	1732	I	V	A	N	G	IVANG
N.meningitidis	2062	M	T	A	N	G	MTANG
N.meningitidis	2063	I	V	A	N	G	IVANG
N.meningitidis	1733	I	V	A	N	G	IVANG
N.meningitidis	1734	I	V	A	N	G	IVANG
N.meningitidis	1735	I	V	A	N	G	IVANG
N.meningitidis	1738	I	V	A	Y	G	IVAYG
N.meningitidis	1740	I	V	A	N	G	IVANG
N.meningitidis	601	I	V	A	N	G	IVANG
N.meningitidis	2418	I	V	A	N	G	IVANG
N.meningitidis	2419	I	V	A	Y	G	IVAYG
N.meningitidis	1741	I	V	A	N	G	IVANG
N.meningitidis	2519	I	V	A	Y	G	IVAYG
N.meningitidis	1743	I	V	A	Y	G	IVAYG
N.meningitidis	1744	I	V	A	N	G	IVANG
N.meningitidis	1745	I	V	A	N	G	IVANG
N.meningitidis	1746	I	V	A	N	G	IVANG
N.meningitidis	1747	I	V	V	N	G	IVVNG
N.meningitidis	1676	I	V	A	N	G	IVANG
N.meningitidis	2154	I	V	A	N	G	IVANG
N.meningitidis	1749	I	V	A	N	G	IVANG
N.meningitidis	1750	I	V	A	N	G	IVANG
N.meningitidis	1748	I	V	A	N	G	IVANG
N.meningitidis	1751	I	V	A	N	G	IVANG
N.meningitidis	1752	I	V	V	N	G	IVVNG
N.meningitidis	1753	I	V	A	N	G	IVANG
N.meningitidis	1754	I	V	A	N	G	IVANG
N.meningitidis	1755	I	V	A	N	G	IVANG
N.meningitidis	1756	I	V	A	N	G	IVANG
N.meningitidis	1757	I	V	A	Y	G	IVAYG
N.meningitidis	1758	I	V	A	N	G	IVANG
N.meningitidis	1759	I	V	A	N	G	IVANG
N.meningitidis	1760	I	V	A	Y	G	IVAYG
N.meningitidis	2420	I	V	A	Y	G	IVAYG
N.meningitidis	634	I	V	A	N	G	IVANG
N.meningitidis	1761	I	V	A	N	G	IVANG
N.meningitidis	1762	I	V	A	N	G	IVANG
N.meningitidis	1763	I	V	A	N	G	IVANG
N.meningitidis	1764	I	V	A	N	G	IVANG
N.meningitidis	1766	I	V	A	N	G	IVANG
N.meningitidis	1767	I	V	A	N	G	IVANG
N.meningitidis	1769	I	V	A	N	G	IVANG
N.meningitidis	1770	I	V	A	N	G	IVANG
N.meningitidis	1771	I	V	A	N	G	IVANG
N.meningitidis	1783	I	V	A	N	G	IVANG
N.meningitidis	1784	I	V	A	N	G	IVANG
N.meningitidis	1785	I	V	A	Y	G	IVAYG
N.meningitidis	1787	I	V	A	N	G	IVANG
N.meningitidis	1789	I	V	A	N	G	IVANG
N.meningitidis	1790	I	V	A	Y	G	IVAYG
N.meningitidis	1793	I	V	A	N	G	IVANG
N.meningitidis	1794	I	V	A	N	G	IVANG
N.meningitidis	1727	I	V	A	N	G	IVANG
N.meningitidis	1728	I	V	A	N	G	IVANG
N.meningitidis	1729	I	V	A	N	G	IVANG
N.meningitidis	1686	I	V	A	N	G	IVANG
N.meningitidis	1730	I	V	A	N	G	IVANG
N.meningitidis	1797	I	V	A	N	G	IVANG
N.meningitidis	1798	I	V	A	N	G	IVANG
N.meningitidis	1799	I	V	A	N	G	IVANG
N.meningitidis	2520	I	V	A	Y	G	IVAYG
N.meningitidis	1777	I	V	A	Y	G	IVAYG
N.meningitidis	1803	I	V	A	N	G	IVANG
N.meningitidis	522	I	V	A	N	G	IVANG
N.meningitidis	1656	I	V	A	N	G	IVANG
N.meningitidis	1081	I	V	A	N	G	IVANG
N.meningitidis	2025	M	T	A	N	G	MTANG
N.meningitidis	1804	I	V	A	N	G	IVANG
N.meningitidis	643	I	V	A	Y	G	IVAYG
N.meningitidis	2029	I	V	A	N	G	IVANG
N.meningitidis	2028	I	V	A	Y	G	IVAYG
N.meningitidis	2030	I	V	A	N	G	IVANG
N.meningitidis	2027	I	V	A	Y	G	IVAYG
N.meningitidis	1805	I	V	A	N	G	IVANG
N.meningitidis	2031	I	V	A	Y	G	IVAYG
N.meningitidis	1806	I	V	A	N	G	IVANG
N.meningitidis	2521	I	V	A	Y	G	IVAYG
N.meningitidis	1807	I	V	A	N	G	IVANG
N.meningitidis	1160	I	V	A	N	G	IVANG
N.meningitidis	1808	I	V	A	N	G	IVANG
N.meningitidis	2522	I	V	A	Y	G	IVAYG
N.meningitidis	505	I	V	A	Y	G	IVAYG
N.meningitidis	1809	I	V	A	N	G	IVANG
N.meningitidis	2026	M	T	A	N	G	MTANG
N.meningitidis	1810	I	V	A	N	G	IVANG
N.meningitidis	1811	I	V	A	N	G	IVANG
N.meningitidis	2032	I	V	A	Y	G	IVAYG
N.meningitidis	1812	I	V	A	N	G	IVANG
N.meningitidis	1818	I	V	A	N	G	IVANG
N.meningitidis	602	M	T	A	N	G	MTANG
N.meningitidis	1819	I	V	A	N	G	IVANG
N.meningitidis	1827	I	V	A	N	G	IVANG
N.meningitidis	2146	I	V	A	Y	G	IVAYG
N.meningitidis	1830	I	V	A	N	G	IVANG
N.meningitidis	2484	I	V	A	Y	G	IVAYG
N.meningitidis	2407	I	V	A	Y	G	IVAYG
N.meningitidis	2286	I	V	A	Y	G	IVAYG
N.meningitidis	2221	I	V	A	Y	G	IVAYG
N.meningitidis	2287	I	V	A	N	G	IVANG
N.meningitidis	2219	I	V	A	N	G	IVANG
N.meningitidis	2288	I	V	A	Y	G	IVAYG
N.meningitidis	2410	I	V	A	Y	G	IVAYG
N.meningitidis	1972	I	V	A	N	G	IVANG
N.meningitidis	1615	I	V	A	Y	G	IVAYG
N.meningitidis	2289	I	V	A	N	G	IVANG
N.meningitidis	2290	I	V	A	N	G	IVANG
N.meningitidis	2291	I	V	A	N	G	IVANG
N.meningitidis	2292	I	V	A	N	G	IVANG
N.meningitidis	2136	I	V	A	Y	G	IVAYG
N.meningitidis	2223	I	V	A	N	G	IVANG
N.meningitidis	2259	I	V	A	N	G	IVANG
N.meningitidis	2421	I	V	A	N	G	IVANG
N.meningitidis	2304	I	V	A	N	G	IVANG
N.meningitidis	2422	I	V	A	Y	G	IVAYG
N.meningitidis	2423	I	V	A	N	G	IVANG
N.meningitidis	2185	I	V	A	Y	G	IVAYG
N.meningitidis	2184	I	V	A	N	G	IVANG
N.meningitidis	2186	I	V	A	N	G	IVANG
N.meningitidis	1589	I	V	A	N	G	IVANG
N.meningitidis	2523	I	V	A	Y	G	IVAYG
N.meningitidis	2182	I	V	A	Y	G	IVAYG
N.meningitidis	1896	I	V	A	N	G	IVANG
N.meningitidis	2229	I	V	A	Y	G	IVAYG
N.meningitidis	1164	I	V	A	N	G	IVANG
N.meningitidis	2230	I	V	A	N	G	IVANG
N.meningitidis	2231	I	V	A	N	G	IVANG
N.meningitidis	2232	I	V	A	N	G	IVANG
N.meningitidis	2298	I	V	A	Y	G	IVAYG
N.meningitidis	2239	I	V	A	N	G	IVANG
N.meningitidis	2233	I	V	A	N	G	IVANG
N.meningitidis	2234	I	V	A	N	G	IVANG
N.meningitidis	472	I	V	A	Y	G	IVAYG
N.meningitidis	2235	I	V	A	N	G	IVANG
N.meningitidis	2299	I	V	A	N	G	IVANG
N.meningitidis	2236	I	V	A	N	G	IVANG
N.meningitidis	2098	I	V	A	Y	G	IVAYG
N.meningitidis	2237	I	V	A	N	G	IVANG
N.meningitidis	2238	I	V	A	N	G	IVANG
N.meningitidis	466	M	T	A	N	G	MTANG
N.meningitidis	2240	I	V	A	N	G	IVANG
N.meningitidis	2300	I	V	A	N	G	IVANG
N.meningitidis	2241	I	V	A	Y	G	IVAYG
N.meningitidis	2198	I	V	A	N	G	IVANG
N.meningitidis	1742	I	V	A	Y	G	IVAYG
N.meningitidis	2489	I	V	A	Y	G	IVAYG
N.meningitidis	1672	I	V	A	N	G	IVANG
N.meningitidis	2130	I	V	A	N	G	IVANG
N.meningitidis	2307	I	V	A	Y	G	IVAYG
N.meningitidis	2308	M	T	A	Y	S	MTAYS	putative 34
N.meningitidis	2268	I	V	A	N	G	IVANG
N.meningitidis	2309	I	V	A	N	G	IVANG
N.meningitidis	1875	I	V	A	Y	G	IVAYG
N.meningitidis	2313	M	T	A	N	G	MTANG
N.meningitidis	2436	I	V	A	N	G	IVANG
N.meningitidis	631	I	V	A	N	G	IVANG
N.meningitidis	890	I	V	A	Y	G	IVAYG
N.meningitidis	2467	I	V	A	N	G	IVANG
N.meningitidis	2483	I	V	A	Y	G	IVAYG
N.meningitidis	77	I	V	A	Y	G	IVAYG
N.meningitidis	2471	I	V	A	Y	G	IVAYG
N.meningitidis	2495	I	V	A	N	G	IVANG
N.meningitidis	1851	I	V	A	N	G	IVANG
N.meningitidis	2496	I	V	A	N	G	IVANG
N.meningitidis	2497	I	V	A	N	G	IVANG
N.meningitidis	1859	I	V	A	N	G	IVANG
N.meningitidis	2499	I	V	A	N	G	IVANG
N.meningitidis	2500	I	V	A	N	G	IVANG
N.meningitidis	2041	I	V	A	N	G	IVANG
N.meningitidis	2501	I	V	A	N	G	IVANG
N.meningitidis	2502	I	V	A	N	G	IVANG
N.meningitidis	2332	I	V	A	N	G	IVANG
N.meningitidis	2511	I	V	A	Y	G	IVAYG
N.meningitidis	2512	I	V	A	N	G	IVANG
N.meningitidis	2472	I	V	A	Y	G	IVAYG
N.meningitidis	2019	I	V	A	N	G	IVANG
N.meningitidis	2024	I	V	A	Y	G	IVAYG
N.meningitidis	2473	I	V	A	Y	G	IVAYG
N.meningitidis	2474	I	V	A	N	S	IVANS
N.meningitidis	2475	I	V	A	Y	G	IVAYG
N.meningitidis	2476	I	V	A	N	G	IVANG
N.meningitidis	2477	I	V	A	N	G	IVANG
N.meningitidis	2478	I	V	A	N	G	IVANG
N.meningitidis	2408	M	T	A	Y	S	MTAYS	unknown
N.meningitidis	2409	I	V	A	Y	G	IVAYG
N.meningitidis	1857	I	V	A	N	G	IVANG
N.meningitidis	1858	I	V	A	N	G	IVANG
N.meningitidis	1866	I	V	A	N	G	IVANG
N.meningitidis	1870	I	V	A	N	G	IVANG
N.meningitidis	1872	I	V	A	N	G	IVANG
N.meningitidis	768	I	V	A	N	G	IVANG
N.meningitidis	501	I	V	A	N	G	IVANG
N.meningitidis	1883	I	V	A	N	G	IVANG
N.meningitidis	1884	I	V	A	N	G	IVANG
N.meningitidis	1885	I	V	A	N	G	IVANG
N.meningitidis	1886	I	V	A	N	G	IVANG
N.meningitidis	742	I	V	A	N	G	IVANG
N.meningitidis	1888	I	V	A	N	G	IVANG
N.meningitidis	2064	I	V	A	N	G	IVANG
N.meningitidis	1890	I	V	A	Y	G	IVAYG
N.meningitidis	1892	I	V	A	N	G	IVANG
N.meningitidis	1893	I	V	A	N	G	IVANG
N.meningitidis	1891	I	V	A	Y	G	IVAYG
N.meningitidis	1894	M	T	A	N	G	MTANG
N.meningitidis	1895	I	V	A	N	G	IVANG
N.meningitidis	1899	I	V	A	N	G	IVANG
N.meningitidis	1898	I	V	A	N	G	IVANG
N.meningitidis	1897	I	V	A	Y	G	IVAYG
N.meningitidis	1940	I	V	A	N	G	IVANG
N.meningitidis	1941	I	V	A	N	G	IVANG
N.meningitidis	1942	I	V	A	N	G	IVANG
N.meningitidis	1565	I	V	A	N	G	IVANG
N.meningitidis	1944	I	V	A	N	G	IVANG
N.meningitidis	1945	I	V	A	N	G	IVANG
N.meningitidis	1946	I	V	A	N	G	IVANG
N.meningitidis	1947	I	V	A	N	G	IVANG
N.meningitidis	1948	I	V	A	N	G	IVANG
N.meningitidis	1949	I	V	A	N	G	IVANG
N.meningitidis	1950	I	V	A	N	G	IVANG
N.meningitidis	1951	I	V	A	N	G	IVANG
N.meningitidis	1952	I	V	A	N	G	IVANG
N.meningitidis	1953	I	V	A	N	G	IVANG
N.meningitidis	1954	I	V	A	N	G	IVANG
N.meningitidis	1566	I	V	A	N	G	IVANG
N.meningitidis	1570	I	V	A	N	G	IVANG
N.meningitidis	1955	I	V	A	N	G	IVANG
N.meningitidis	833	I	V	A	N	G	IVANG
N.meningitidis	1957	I	V	A	N	G	IVANG
N.meningitidis	1958	I	V	A	N	G	IVANG
N.meningitidis	1959	I	V	A	N	G	IVANG
N.meningitidis	1960	I	V	A	N	G	IVANG
N.meningitidis	1961	I	V	A	N	G	IVANG
N.meningitidis	1962	I	V	A	N	G	IVANG
N.meningitidis	578	I	V	A	N	G	IVANG
N.meningitidis	1923	I	V	A	N	G	IVANG
N.meningitidis	1924	I	V	A	N	G	IVANG
N.meningitidis	1963	I	V	A	Y	G	IVAYG
N.meningitidis	1964	I	V	A	N	G	IVANG
N.meningitidis	1965	I	V	A	N	G	IVANG
N.meningitidis	2037	I	V	A	N	G	IVANG
N.meningitidis	1642	I	V	A	N	G	IVANG
N.meningitidis	2039	I	V	A	N	G	IVANG
N.meningitidis	2042	I	V	A	N	G	IVANG
N.meningitidis	2043	I	V	A	N	G	IVANG
N.meningitidis	2033	I	V	A	Y	G	IVAYG
N.meningitidis	2034	I	V	A	N	G	IVANG
N.meningitidis	2035	I	V	A	N	G	IVANG
N.meningitidis	2036	M	T	A	Y	G	MTAYG
N.meningitidis	1279	I	V	A	N	G	IVANG
N.meningitidis	1280	I	V	A	N	G	IVANG
N.meningitidis	1295	I	V	A	N	G	IVANG
N.meningitidis	1296	M	T	A	N	G	MTANG
N.meningitidis	1297	I	V	A	N	G	IVANG
N.meningitidis	1299	I	V	A	Y	G	IVAYG
N.meningitidis	1294	I	V	A	N	G	IVANG
N.meningitidis	2132	I	V	A	N	G	IVANG
N.meningitidis	2123	I	V	A	N	G	IVANG
N.meningitidis	2126	I	V	A	Y	G	IVAYG
N.meningitidis	1651	I	V	A	Y	G	IVAYG
N.meningitidis	2127	I	V	A	Y	G	IVAYG
N.meningitidis	2128	I	V	A	Y	G	IVAYG
N.meningitidis	2129	I	V	A	N	G	IVANG
N.meningitidis	2131	I	V	A	Y	G	IVAYG	27
N.meningitidis	2089	M	T	A	N	G	MTANG
N.meningitidis	2069	I	V	A	N	G	IVANG
N.meningitidis	2070	I	V	A	N	G	IVANG
N.meningitidis	2071	I	V	A	N	G	IVANG
N.meningitidis	2072	I	V	A	N	G	IVANG
N.meningitidis	2073	I	V	A	N	G	IVANG
N.meningitidis	2074	M	T	T	N	G	MTTNG
N.meningitidis	2075	I	V	A	N	G	IVANG
N.meningitidis	2076	M	T	A	N	G	MTANG
N.meningitidis	2077	I	V	A	N	G	IVANG
N.meningitidis	2090	M	T	A	N	G	MTANG
N.meningitidis	2078	M	T	A	N	G	MTANG
N.meningitidis	2091	M	T	T	N	G	MTTNG
N.meningitidis	2079	I	V	A	N	G	IVANG
N.meningitidis	2092	I	V	A	N	G	IVANG
N.meningitidis	2080	I	V	A	N	G	IVANG
N.meningitidis	2081	I	V	A	N	G	IVANG
N.meningitidis	2082	I	V	T	N	G	IVTNG
N.meningitidis	2093	I	V	A	N	G	IVANG
N.meningitidis	2083	M	T	A	Y	S	MTAYS	unknown
N.meningitidis	2084	I	V	A	N	G	IVANG
N.meningitidis	2085	I	V	A	N	G	IVANG
N.meningitidis	2094	M	T	A	N	S	MTANS
N.meningitidis	2086	M	T	A	N	G	MTANG
N.meningitidis	2087	I	V	A	N	G	IVANG
N.meningitidis	2095	I	V	A	N	G	IVANG
N.meningitidis	2088	M	T	A	N	G	MTANG
N.meningitidis	2096	I	V	A	N	G	IVANG
N.meningitidis	2133	I	V	A	Y	G	IVAYG
N.meningitidis	2122	I	V	A	N	G	IVANG
N.meningitidis	1863	I	V	A	N	G	IVANG
N.meningitidis	2158	I	V	A	Y	G	IVAYG
N.meningitidis	2159	I	V	A	N	G	IVANG
N.meningitidis	2144	I	V	A	N	G	IVANG
N.meningitidis	2110	I	V	A	N	G	IVANG
N.meningitidis	2162	I	V	A	N	G	IVANG
N.meningitidis	731	I	V	A	N	G	IVANG
N.meningitidis	598	I	V	A	N	G	IVANG
N.meningitidis	2163	I	V	A	N	G	IVANG
N.meningitidis	2164	I	V	A	N	G	IVANG
N.meningitidis	2167	I	V	A	N	G	IVANG
N.meningitidis	2168	I	V	A	N	G	IVANG
N.meningitidis	2169	I	V	A	N	G	IVANG
N.meningitidis	2170	I	V	A	N	G	IVANG
N.meningitidis	2414	M	T	A	N	G	MTANG
N.meningitidis	2173	I	V	A	N	G	IVANG
N.meningitidis	2174	M	T	A	N	G	MTANG
N.meningitidis	2175	I	V	A	N	G	IVANG
N.meningitidis	2176	I	V	A	N	G	IVANG
N.meningitidis	2177	I	V	A	N	G	IVANG
N.meningitidis	2179	I	V	A	Y	G	IVAYG
N.meningitidis	2180	I	V	A	N	G	IVANG
N.meningitidis	2181	I	V	A	N	G	IVANG
N.meningitidis	2183	I	V	A	N	G	IVANG
N.meningitidis	2187	I	V	A	N	G	IVANG
N.meningitidis	2188	I	V	A	N	G	IVANG
N.meningitidis	1630	I	V	A	N	G	IVANG
N.meningitidis	1629	I	V	A	N	G	IVANG
N.meningitidis	2479	I	V	A	N	G	IVANG
N.meningitidis	695	I	V	A	Y	G	IVAYG
N.meningitidis	2269	I	V	A	N	G	IVANG
N.meningitidis	2274	M	T	A	N	G	MTANG
N.meningitidis	1574	I	V	A	Y	G	IVAYG
N.meningitidis	1240	M	T	A	Y	S	MTAYS	34
N.meningitidis	2273	I	V	A	N	G	IVANG
N.meningitidis	1840	I	V	A	Y	G	IVAYG
N.meningitidis	2143	I	V	A	Y	G	IVAYG
N.meningitidis	2209	I	V	A	Y	G	IVAYG
N.meningitidis	2302	I	V	A	Y	G	IVAYG
N.meningitidis	1184	I	V	A	N	G	IVANG
N.meningitidis	2016	I	V	A	Y	G	IVAYG
N.meningitidis	1661	M	T	A	Y	G	MTAYG
N.meningitidis	2480	M	T	A	N	G	MTANG
N.meningitidis	1227	I	V	A	N	G	IVANG
N.meningitidis	765	I	V	A	N	G	IVANG
N.meningitidis	2463	I	V	A	N	G	IVANG
N.meningitidis	592	I	V	A	N	G	IVANG
N.meningitidis	2189	I	V	A	N	G	IVANG
N.meningitidis	2205	I	V	A	Y	G	IVAYG
N.meningitidis	2204	I	V	A	N	G	IVANG
N.meningitidis	2199	I	V	A	N	G	IVANG
N.meningitidis	2202	I	V	A	N	G	IVANG
N.meningitidis	2200	I	V	A	Y	G	IVAYG
N.meningitidis	2201	I	V	A	Y	G	IVAYG
N.meningitidis	1772	I	V	A	N	G	IVANG
N.meningitidis	2196	I	V	A	N	G	IVANG
N.meningitidis	2206	I	V	A	N	G	IVANG
N.meningitidis	2207	M	T	A	Y	G	MTAYG
N.meningitidis	2190	I	V	A	N	G	IVANG
N.meningitidis	2203	I	V	A	Y	G	IVAYG
N.meningitidis	2191	I	V	A	N	G	IVANG
N.meningitidis	2192	I	V	A	N	G	IVANG
N.meningitidis	2195	I	V	A	N	G	IVANG
N.meningitidis	2197	I	V	A	N	G	IVANG
N.meningitidis	2193	I	V	A	N	G	IVANG
N.meningitidis	2208	I	V	A	Y	G	IVAYG
N.meningitidis	2281	I	V	A	N	G	IVANG
N.meningitidis	1610	I	V	A	Y	G	IVAYG
N.meningitidis	2524	I	V	A	N	G	IVANG
N.meningitidis	1786	I	V	A	N	G	IVANG
N.meningitidis	832	I	V	A	N	G	IVANG
N.meningitidis	2525	I	V	A	N	G	IVANG
N.meningitidis	2526	I	V	A	N	G	IVANG
N.meningitidis	2527	I	V	A	N	G	IVANG
N.mucosa	148	M	T	A	N	G	MTANG
N.mucosa	140	M	T	A	N	G	MTANG
N.mucosa	101	M	T	A	N	G	MTANG
N.mucosa	126	M	T	A	N	G	MTANG
N.mucosa	57	M	T	A	N	G	MTANG
N.mucosa	130	M	T	A	N	G	MTANG
N.mucosa	16	M	T	A	N	G	MTANG
N.mucosa	1256	M	T	A	N	G	MTANG
N.mucosa	187	M	T	A	N	G	MTANG
N.mucosa	129	M	T	A	N	G	MTANG
N.mucosa	366	M	T	A	N	G	MTANG
N.mucosa	367	M	T	A	N	G	MTANG
N.mucosa	135	M	T	A	N	G	MTANG
N.oralis	150	M	T	A	N	G	MTANG
N.oralis	128	M	T	A	N	G	MTANG
N.oralis	227	M	T	A	N	G	MTANG
N.oralis	886	M	T	A	N	G	MTANG
N.polysaccharea	73	I	V	A	N	G	IVANG
N.polysaccharea	696	I	V	A	Y	G	IVAYG
N.polysaccharea	697	I	V	A	Y	G	IVAYG
N.polysaccharea	698	I	V	A	N	G	IVANG
N.polysaccharea	700	I	V	A	Y	G	IVAYG
N.polysaccharea	755	M	T	T	N	G	MTTNG
N.polysaccharea	858	I	V	A	N	G	IVANG
N.polysaccharea	907	M	T	T	N	G	MTTNG
N.polysaccharea	908	I	V	A	Y	G	IVAYG
N.polysaccharea	1251	I	V	A	N	G	IVANG
N.polysaccharea	1345	I	V	A	N	G	IVANG
N.polysaccharea	1602	M	T	A	N	G	MTANG
N.polysaccharea	1078	I	V	A	Y	G	IVAYG
N.polysaccharea	1603	I	V	A	Y	G	IVAYG
N.polysaccharea	1604	I	V	A	N	G	IVANG
N.polysaccharea	816	M	T	A	N	G	MTANG
N.polysaccharea	1187	M	T	A	N	G	MTANG
N.polysaccharea	1258	I	V	A	N	G	IVANG
N.polysaccharea	1269	I	V	A	N	G	IVANG
N.polysaccharea	120	I	V	A	N	G	IVANG
N.polysaccharea	118	I	V	A	N	G	IVANG
N.polysaccharea	116	I	V	A	N	G	IVANG
N.polysaccharea	412	I	V	A	N	G	IVANG
N.polysaccharea	153	I	V	A	N	G	IVANG
N.polysaccharea	134	M	T	A	N	G	MTANG
N.polysaccharea	137	I	V	A	Y	G	IVAYG
N.polysaccharea	1900	M	T	A	N	G	MTANG
N.subflava	184	M	T	A	N	G	MTANG
N.subflava	122	M	T	A	N	G	MTANG
N.subflava	149	M	T	A	N	G	MTANG
N.subflava	301	M	T	A	N	G	MTANG
N.subflava	154	M	T	A	N	G	MTANG
N.subflava	401	M	T	A	N	G	MTANG
N.subflava	188	M	T	A	N	G	MTANG
N.subflava	808	M	T	A	N	G	MTANG
N.subflava	917	M	T	A	N	G	MTANG
N.subflava	943	M	T	A	N	G	MTANG
N.subflava	948	M	T	A	N	G	MTANG
N.subflava	949	M	T	A	N	G	MTANG
N.subflava	941	M	T	A	N	G	MTANG
N.subflava	942	M	T	A	N	G	MTANG
N.subflava	102	M	T	A	N	G	MTANG
N.subflava	437	M	T	A	N	G	MTANG
N.subflava	1189	M	T	A	N	G	MTANG
N.subflava	139	M	T	A	N	G	MTANG
N.subflava	1222	M	T	A	N	G	MTANG
N.subflava	141	M	T	A	N	G	MTANG
N.subflava	138	M	T	A	N	G	MTANG
N.subflava	131	M	T	A	N	G	MTANG
N.subflava	368	M	T	A	N	G	MTANG
N.subflava	133	M	T	A	N	G	MTANG
N.subflava	146	M	T	A	N	G	MTANG
N.subflava	1348	M	T	A	N	G	MTANG
N.subflava	1471	M	T	A	N	G	MTANG
N.subflava	1568	M	T	A	N	G	MTANG
N.uirgultaei	1601	I	V	A	N	G	IVANG
N.viridiae	119	I	V	A	N	G	IVANG
N.viridiae	124	I	V	A	N	G	IVANG
N.viridiae	1287	I	V	A	N	G	IVANG

## Sheet: Supp Figure 1
Supplementary Figure 1: Phylogenetic analyses of penA alleles containing putative AMR motifs

## Sheet: Supp Figure 2
Supplementary Figure 2: Selected 83 amino acid positions used in penA nomenclature as described by Ohnishi et al., 2011. Key resistance associated positions as described in Tomberg et al., 2010, are highlighted in pink and orange. Position 346 is outlined to highlight its inclusion in the position numbering as this position was not included in Tomberg's numbering.
